# Supplementary material for: Integrated multi-tissue transcriptomics reveals cross-tissue regulatory networks and hub genes regulating feed efficiency in aging chicken
Source: Poult Sci. 2025 Aug 21;104(11):105711. doi: 10.1016/j.psj.2025.105711 (PMC12410010; doi:10.1016/j.psj.2025.105711)
Supplement: Supplementary file 2 [file mmc2.xlsx]

## Sheet: Sheet1
Table S1. All trait descriptive statistics.
Traits	Mean	Maximum	Minimum	SD	CV（%）
E-RFI	0	29.46	-43.81	10.99	—
TEN100	479.25	569	175	63.46	13.24
EN70-100w	146.61	213	1	42.92	29.28
AEW70-100w (g)	59.07	73	43.5	4.01	6.79
AYW70-100w (g)	16.51	21.6	13.6	1.39	8.4
DFI70-100w (g/d)	107.98	140.02	63.34	13.13	12.16
DEM70-100w(g/d)	41.86	60.07	3.94	11	26.27
DBWG70-100w (g/d)	-0.04	2.43	-2.86	0.86	-2355.22
BW70 (g)	2079.7	2970	1490	218.33	10.5
BW100 (g)	2071.54	3185	1350	251.98	12.16
DFI70-71w (g/d)	110.08	137.11	60.97	12.84	11.66
DFI99-100w (g/d)	106.16	163.4	17.17	18.51	17.44
DEM70-71w (g/d)	44.44	65.49	0	13.19	29.68
DEM99-100w (g/d)	34.11	65.23	0	18.14	53.17
DBWG70-71w (g/d)	-4.63	14.53	-30.51	6.02	-129.99
DBWG99-100w (g/d)	1.25	25.38	-31.15	6.87	550.26
EW100 (g)	61.61	77.5	45.5	5.64	9.16
YW100 (g)	17.32	24.1	11.3	1.87	10.81
LW (g)	35.9	66.8	22.29	8.64	24.05
AFW (g)	90.17	290.8	4.7	43.62	48.38
EYDMC (%)	0.5134	0.5558	0.3439	0.03	5.23
EYTG (μmol/g)	44.81	58.48	29.57	6.05	13.49
EYFFA (μmol/g)	2.07	3.92	1.11	0.54	26.27
LDMC (%)	0.3979	0.7197	0.2317	0.08	21.02
LTG (μmol/g)	30.03	72.72	6.71	15.05	50.13
LFFA (μmol/g)	23.11	40.73	12.7	5.96	25.78
LTC (μmol/g)	4.37	12.12	2.09	1.56	35.58
AFDMC (%)	0.9662	0.993	0.8692	0.02	2.14
AFTG (μmol/g)	147.79	220.88	82.52	36.5	24.7
AFFFA (μmol/g)	2.32	6.31	0.37	0.91	39.03
DMW (g)	9.4	19.98	4.75	1.92	20.4
JW (g)	13.26	24.47	6.46	2.75	20.71
IMW (g)	9.62	16.82	3.38	2.32	24.15
CMW (g)	6.36	11.29	3.66	1.24	19.53
GW (g)	26.02	45.76	16.69	4.03	15.48
ISTW (g)	38.65	61.12	21.24	6.03	15.59
IW_BWP (%)	0.0189	0.032	0.0094	0.0034	18.25
GW_BWP (%)	0.0127	0.0235	0.0083	0.0021	16.86
Note: SD = standard deviation; CV = coefficient of variation; E-RFI = estimated residual feed intake at 70 to 100 weeks of age; TEN100 = total number of eggs laid in the first 100 weeks of age; EN70-100w= number of eggs laid at 70 to 100 weeks of age; AEW70-100w = average egg weight at 70 to 100 weeks of age; AYW70-100w = average egg yolk weight at 70 to 100 weeks of age; DFI70-100w= average dail…

## Sheet: Sheet2
Table S2. The heritability and genetic correlation of main traits.
Traits	h2	SE	P value		Traits	TEN100	EN70-100w	AEW70-100w	AYW70-100w	EW100	YW100	LW	AFW	EYDMC	EYTG	EYFFA	LDMC	LTG	LFFA	LTC	AFDMC	AFTG	AFFFA	E-RFI	DFI70-100w	DEM70-100w	DBWG70-100w
E-RFI	0.45	0.19	0		TEN100	—	0.98	-0.55	-0.74	-0.71	-0.65	0.24	-0.01	-0.06	1	-0.45	-0.1	0.17	-0.07	-0.14	0.13	1	-0.24	0.22	0.44	0.79	-0.85
DFI70-100w (g/d)	0.45	0.18	0		EN70-100w	0.94**	—	-0.48	-0.42	-0.72	-0.66	0.32	0	0.19	0.46	-0.6	-0.02	0.28	-0.17	-0.02	0.15	1	-0.36	0.22	0.52	0.85	-0.82
DEM70-100w (g/d)	0.3	0.17	0.02		AEW70-100w	-0.21**	-0.20**	—	1	1	1	-0.41	0.06	-0.04	-0.13	0.3	-0.06	-0.01	-0.19	0.66	0.26	-1	-0.45	0.11	0	0.08	0.04
DBWG70-100w (g/d)	0.29	0.16	0.01		AYW70-100w	-0.20**	-0.19**	0.46**	—	0.81	1	-1	-0.24	-0.61	1	0.15	-1	-0.54	-0.69	1	0.58	1	-0.13	0.42	0.14	0.08	-0.56
TEN100	0.28	0.18	0.05		EW100	-0.20**	-0.22**	0.80**	0.41**	—	1	-0.52	0.18	-0.57	1	0.59	0.26	-0.29	-0.21	0.54	0.22	1	-0.32	-0.33	-0.2	-0.29	0.1
EN70-100w	0.37	0.18	0.01		YW100	-0.23**	-0.24**	0.45**	0.80**	0.56**	—	-1	-0.3	-0.57	-0.61	0.99	-0.46	-0.7	-0.55	-0.27	-0.26	-1	0.11	0.25	0.08	-0.26	-0.42
AEW70-100w (g)	0.64	0.19	0		LW	-0.14*	-0.1	-0.09	0.18**	0.06	0.20**	—	0.29	0.13	-1	-0.66	1	1	0.72	1	0.66	1	-0.4	0.01	0.39	0.21	-0.86
AYW70-100w (g)	0.09	0.15	0.27		AFW	-0.09	-0.03	0.09	0.26**	0.17*	0.25**	0.41**	—	-0.05	1	0.6	0.57	0.51	0.46	1	0.9	-1	-0.32	-0.6	-0.24	-0.24	0.48
DFI70-71w (g/d)	0.27	0.16	0.02		EYDMC	-0.05	0.01	0.13	0.21**	0.14	0.16*	0.19*	0.19**	—	1	0.51	0.21	0.37	0.23	1	-0.44	-1	-1	0.58	0.49	0.09	-0.36
DFI99-100w (g/d)	0.53	0.19	0		EYTG	-0.01	0.01	-0.03	0.05	0.05	0.1	0.14	0.02	0	—	0.94	-0.29	0.58	0.2	1	0.34	-1	0.91	1	1	0.75	-0.38
DEM70-71w (g/d)	0.2	0.14	0.14		EYFFA	-0.20**	-0.22**	-0.04	-0.05	-0.04	0.02	-0.04	0.07	-0.12	0.03	—	0.04	-0.64	0.18	0.81	0.08	-1	0.27	-0.35	-0.35	-0.65	0.88
DEM99-100w (g/d)	0.15	0.2	0		LDMC	-0.01	0.01	0.08	0.13*	0.08	0.13	0.43**	0.29**	0.08	-0.03	0.07	—	1	1	1	1	-1	0.81	-0.2	-0.14	1	-0.09
DBWG70-71w (g/d)	0.13	0.16	0.21		LTG	-0.02	-0.03	0.07	0.14*	0.1	0.15	0.41**	0.34**	0.14	-0.01	0.04	0.24**	—	0.84	1	0.81	-1	-1	0.03	0.27	0.21	-0.15
DBWG99-100w (g/d)	0.22	0.18	0.13		LFFA	0.01	0.01	-0.04	0.08	0.01	0.03	0.33**	0.32**	0.04	-0.06	0.08	0.28**	0.46**	—	1	0.49	1	-1	-0.28	-0.13	-0.3	0.1
BW70 (g)	0.42	0.17	0		LTC	-0.1	-0.08	0.08	0.22**	0.11	0.18*	0.22**	0.27**	0.08	-0.01	0.03	0.37**	0.08	0.06	—	1	1	-0.31	0.39	0.85	0.38	0.54
BW100 (g)	0.27	0.16	0.03		AFDMC	0.02	0.08	0.07	0.17**	0.14	0.15	0.18**	0.59**	0.08	-0.03	0.04	0.23**	0.29**	0.32**	0.19**	—	-1	-0.63	-0.48	0.02	0.02	0.19
EW100 (g)	0.47	0.26	0.06		AFTG	-0.05	-0.02	0	0.06	-0.02	0.08	0	0.06	-0.04	-0.11	0.08	0.09	0.1	0.11	0.02	0.22**	—	1	1	1	1	-1
YW100 (g)	0.23	0.23	0.16		AFFFA	0.02	-0.01	-0.07	-0.12	-0.05	-0.13	-0.24**	-0.29**	-0.06	0.03	0.02	-0.16*	-0.22**	-0.04	-0.08	-0.19**	0.01	—	-0.12	-0.57	-0.33	0.22
LW (g)	0.21	0.15	0.06		E-RFI	0	0.03	0.01	0.03	0.08	0.15*	0.27**	-0.19**	0.01	0.03	-0.11	0.05	-0.06	-0.01	-0.02	-0.14*	0.07	-0.05	—	0.93	1	-0.97
AFW (g)	0.59	0.17	0		DFI70-100w	0.29**	0.36**	0.05	0.07	0.11	0.15*	0.31**	0	0.08	0.1	-0.15*	0.08	0.05	0.03	0	0.03	0.06	-0.14*	0.87**	—	1	-0.97
EYDMC (%)	0.2	0.21	0.16		DEM70-100w	0.83**	0.90**	0.14*	-0.04	0.15*	-0.06	-0.1	0	0.08	-0.01	-0.22**	0.01	-0.05	0.02	-0.01	0.06	-0.01	0.01	0.03	0.33**	—	-1
EYTG (μmol/g)	0.11	0.18	0.26		DBWG70-100w	-0.16*	-0.13*	0.14*	0.19**	0.18*	0.27**	0.22**	0.48**	0.11	-0.13	0.11	0.19**	0.16*	0.09	0.17**	0.27**	0.04	-0.18**	-0.02	-0.16*	-0.11	—
EYFFA (μmol/g)	0.15	0.22	0.27		Note: The genetic correlation coefficients are listed above the diagonal line, and the phenotypic correlation coefficients are listed below. In phenotypic correlation: ** At the 0.01 level (two-tailed), the correlation is significant. * Correlation is significant at the 0.05 level (two-tailed). The English letter labeling is shown in Sheet 1.
LDMC (%)	0.17	0.14	0.07
LTG (μmol/g)	0.19	0.15	0.07
LFFA (μmol/g)	0.17	0.16	0.13
LTC (μmol/g)	0.08	0.13	0.24
AFDMC (%)	0.39	0.17	0
AFTG (μmol/g)	0.01	0.11	0.46
AFFFA (μmol/g)	0.15	0.14	0.11
DMW (g)	0.55	0.17	0
JW (g)	0.36	0.18	0.01
IMW (g)	0.46	0.18	0
CMW (g)	0.42	0.16	0
GW (g)	0.5	0.18	0
ISTW (g)	0.6	0.19	0
IW_BWP (%)	0.51	0.18	0
GW_BWP (%)	0.41	0.17	0
Note: h2 = heritability; SE = standard error; P value = P value; The English letter labeling is shown in Sheet 1.

## Sheet: Sheet3
Table S3. The comparison of various indicators among four groups of individuals.
Traits	L-ERFI		H-ERFI
	1	2	3	4
E-RFI	-11.96±3.45b	-13.37±2.45b	14.66±3.49a	14.85±3.23a
TEN100	525.2±13.48a	430.1±47.3b	528.1±8.37a	441.8±35.99b
EN70-100w	184.8±7.58a	94.7±38.05b	184.7±6.82a	113.9±21.52b
AEW70-100w (g)	57.47±2.54b	59.61±4.05b	57.53±2.16b	62.56±3.47a
AYW70-100w (g)	16.02±1.02a	16.65±1.4a	16.12±0.95a	16.82±1.28a
BW100 (g)	2053±202.27a	2204±234.81a	2020±227.57a	2003.5±174.42a
BW70 (g)	2061.5±159.27a	2074.5±127.27a	2109±203.71a	1964±183.62a
DFI70-71w (g/d)	101.19±9.39b	95.01±13.61b	126.92±10.59a	119.85±6.29a
DFI99-100w (g/d)	98.07±10.82c	82.83±15.36d	128.19±10.4a	116.03±6.91b
DEM70-71w (g/d)	44.06±7.14ab	37.75±10.03b	53.02±4.27a	42.92±17.8ab
DEM99-100w (g/d)	43.19±8.81a	14.89±17.68c	48.45±6.62a	27.82±18.23b
DBWG99-100w (g/d)	-3±8.48a	-1.15±8.5a	3.12±4.21a	2.92±5.36a
DBWG70-71w (g/d)	-7.48±5.54b	-6.07±4.07b	-0.59±5.53a	-3.54±6.74ab
EW100 (g)	61.18±4.17a	63.75±5.61a	60.07±3.04a	64.3±5.71a
YW100 (g)	16.91±1.11a	17.03±1.45a	17.11±1.31a	17.17±1.92a
LW (g)	29.45±2.38b	34.21±9ab	35.26±7.01ab	41.32±14.55a
AFW (g)	93.63±33.33b	135.69±44.83a	75.4±40.81b	67.09±27.2b
EYDMC (%)	51.05%±2.36%a	52.18%±3.25%a	50.50%±2.80%a	50.92%±2.11%a
EYTG (μmol/g)	46.38±5.43a	43.65±1.97a	46.1±6.75a	44.14±3.52a
EYFFA (μmol/g)	2.29±0.41ab	2.45±0.16a	1.78±0.32b	2.1±0.62ab
LDMC (%)	39.33%±12.62%a	42.57%±6.73%a	35.76%±2.90%a	39.54%±7.31%a
LTG (μmol/g)	22.66±11.9a	32.39±16.93a	32.73±18.86a	32.18±20.12a
LFFA (μmol/g)	22.41±5.27a	23.1±6.12a	24.19±6.64a	20.06±4.5a
LTC (μmol/g)	4.16±0.9a	4.8±1.68a	3.68±0.58a	4.27±1.24a
AFDMC (%)	97.27%±2.48%a	96.47%±1.97%a	96.71%±1.03%a	96.50%±1.52%a
AFTG (μmol/g)	159.49±39.77a	124.6±27.72b	143.46±32.83ab	135.81±35.74ab
AFFFA (μmol/g)	2.34±1.04a	2.23±0.73a	1.98±1.09a	1.84±0.87a
DFI70-100w (g/d)	99.63±4.12c	88.92±4.83d	127.56±7.13a	117.94±3.02b
DEM70-100w(g/d)	50.52±2.27a	26.76±10.88c	50.56±2.05a	34.04±7.3b
DBWG70-100w (g/d)	-0.04±0.65ab	0.62±0.92a	-0.43±0.69b	0.19±0.64ab
OW (g)	4.33±1.72a	4.73±1.1a	4.83±1.15a	5.17±1.39a
UW (g)	15.42±2.47ab	13.6±2.43b	16.51±2.63a	16.19±2.23a
DMW (g)	9.14±1.46a	7.67±1.54b	9.89±1.44a	9.74±1.66a
JW (g)	13.48±2.95ab	12.25±1.84b	14.9±1.05a	14.3±2.5ab
IMW (g)	9.07±2.12a	8.66±2.95a	10.24±1.58a	10.64±1.75a
CMW (g)	6.21±1.17a	5.72±1.05a	6.48±0.97a	6.6±1.01a
GW (g)	24.94±4.51a	25.05±2.46a	26.07±2.68a	27.98±3.39a
ISTW (g)	37.9±5.81ab	34.3±6.46b	41.51±3.12a	41.29±4.06a
IW_BWP (%)	1.85%±0.25%a	1.57%±0.32%b	2.07%±0.20%a	2.08%±0.27%a
GW_BWP (%)	1.22%±0.19%bc	1.14%±0.06%c	1.30%±0.11%ab	1.40%±0.17%a
Note: L-ERFI = Low residual feed intake group; H-ERFI = high residual feed intake group; The English letter labeling is shown in Sheet 1.

## Sheet: Sheet4
Table S4. Summary of differentially expressed genes in seven tissues.
Hypothalamus						Pituitary						Liver						Pancreas						Duodenum						Ileum						Cecum
Gene id	logFC	logCPM	PValue	FDRP	Group	Gene id	logFC	logCPM	PValue	FDRP	Group	Gene id	logFC	logCPM	PValue	FDRP	Group	Gene id	logFC	logCPM	PValue	FDRP	Group	Gene id	logFC	logCPM	PValue	FDRP	Group	Gene id	logFC	logCPM	PValue	FDRP	Group	Gene id	logFC	logCPM	PValue	FDRP	Group
ENSGALG00010001348	-1.20981	2.54953	7.1645e-08	9.918e-06	Down	ENSGALG00010001129	-1.89851	-1.56096	2.71803e-11	6.51115e-09	Down	ENSGALG00010000062	1.50193	-1.03365	6.91924e-08	8.51196e-06	Up	ENSGALG00010000040	3.61911	-2.16146	6.31214e-16	3.88499e-14	Up	ENSGALG00010000593	1.3065	2.49946	0.000373383	0.0411868	Up	ENSGALG00010000593	1.32062	2.1915	5.06262e-05	0.00742202	Up	ENSGALG00010001358	1.06063	0.858996	0.00014062	0.00814222	Up
ENSGALG00010001529	-1.15665	-0.346385	1.59038e-06	0.000164012	Down	ENSGALG00010001529	-1.22736	-0.499285	4.69792e-08	6.96679e-06	Down	ENSGALG00010000145	-1.68666	2.79081	8.24296e-12	2.04291e-09	Down	ENSGALG00010000042	1.84539	1.76352	4.40347e-08	1.20639e-06	Up	ENSGALG00010002238	1.69278	-1.52713	6.19598e-05	0.00923399	Up	ENSGALG00010000757	1.32219	-1.31167	0.000291486	0.0295135	Up	ENSGALG00010001529	-1.80239	-0.994801	9.58985e-09	9.61956e-07	Down
ENSGALG00010001536	2.65955	-1.45018	4.4508e-16	2.0115e-13	Up	ENSGALG00010001751	1.49339	-0.638716	5.15347e-10	1.05585e-07	Up	ENSGALG00010000404	1.33442	0.298728	2.06526e-07	2.32351e-05	Up	ENSGALG00010000044	1.18837	2.60709	0.000312557	0.00420036	Up	ENSGALG00010002358	1.64582	0.345007	1.41263e-05	0.00247369	Up	ENSGALG00010000901	2.01897	1.04945	2.2947e-09	8.28093e-07	Up	ENSGALG00010001612	4.06909	4.68185	5.9875e-41	1.77679e-38	Up
ENSGALG00010002366	1.38553	0.846494	8.62896e-09	1.39571e-06	Up	ENSGALG00010002173	1.30569	-1.23265	3.73977e-07	4.65855e-05	Up	ENSGALG00010000593	1.14239	1.24529	4.43588e-06	0.000343468	Up	ENSGALG00010000091	2.42506	-1.84458	1.2033e-09	4.05481e-08	Up	ENSGALG00010002366	1.75918	2.14521	2.59039e-06	0.000533659	Up	ENSGALG00010001208	1.33101	-0.503794	0.000127648	0.0150968	Up	ENSGALG00010001901	1.4042	2.34756	3.56184e-07	3.07484e-05	Up
ENSGALG00010002371	1.64161	8.44502	7.56708e-13	1.97078e-10	Up	ENSGALG00010002288	1.66423	5.35886	1.59745e-16	5.78463e-14	Up	ENSGALG00010000630	-1.51316	-1.65012	2.60141e-07	2.85353e-05	Down	ENSGALG00010000093	1.93334	-1.7942	5.00512e-07	1.13959e-05	Up	ENSGALG00010002371	2.72633	8.09737	1.04822e-12	6.67475e-10	Up	ENSGALG00010001358	1.18175	2.0053	0.000279925	0.0287567	Up	ENSGALG00010001976	5.45637	1.3672	8.643e-54	3.84722e-51	Up
ENSGALG00010003210	1.15236	2.613	4.92763e-07	5.73621e-05	Up	ENSGALG00010002371	2.68211	8.56476	8.3239e-38	1.0801e-34	Up	ENSGALG00010000859	-1.01574	0.368515	6.13395e-05	0.0031295	Down	ENSGALG00010000271	1.61259	-2.18718	4.53746e-05	0.0007351	Up	ENSGALG00010002741	1.54601	8.84022	2.54188e-05	0.00423918	Up	ENSGALG00010001976	-1.87648	-1.46301	5.86641e-07	0.000139939	Down	ENSGALG00010002364	1.04939	-1.23999	0.000703636	0.0331874	Up
ENSGALG00010003320	1.66948	0.726945	1.38638e-11	3.1328e-09	Up	ENSGALG00010002927	-1.66132	1.88091	1.45469e-15	4.81936e-13	Down	ENSGALG00010001134	-1.61625	-1.56321	8.03901e-08	9.79792e-06	Down	ENSGALG00010000404	1.38042	-0.781608	8.9929e-05	0.00137745	Up	ENSGALG00010002788	1.55495	1.59411	2.98842e-05	0.00486799	Up	ENSGALG00010002371	2.70304	7.72711	1.25853e-15	8.85624e-13	Up	ENSGALG00010002371	1.40845	8.60565	2.46312e-07	2.15243e-05	Up
ENSGALG00010003840	2.02223	6.70511	3.19383e-18	1.58311e-15	Up	ENSGALG00010002957	1.58096	3.91434	5.39155e-15	1.7133e-12	Up	ENSGALG00010001273	-4.19085	-0.448222	3.93589e-39	5.18081e-36	Down	ENSGALG00010000443	1.00011	2.99433	0.00229476	0.0243744	Up	ENSGALG00010002965	1.52684	0.105726	5.12679e-05	0.00798013	Up	ENSGALG00010002392	-1.25891	6.39481	9.34802e-05	0.0117468	Down	ENSGALG00010002399	-1.51589	4.08683	3.27663e-08	3.05048e-06	Down
ENSGALG00010003909	1.35385	6.9292	2.46773e-09	4.33911e-07	Up	ENSGALG00010003205	2.20153	-0.926846	2.26761e-17	9.05359e-15	Up	ENSGALG00010001539	2.14274	0.367191	3.47871e-16	1.40101e-13	Up	ENSGALG00010000483	1.45117	-1.5034	9.34528e-05	0.00142494	Up	ENSGALG00010003909	2.37848	7.02997	2.97142e-10	1.34279e-07	Up	ENSGALG00010002655	-2.58592	1.50404	5.02572e-14	2.94717e-11	Down	ENSGALG00010002513	2.9176	0.214492	2.569e-21	4.51763e-19	Up
ENSGALG00010004256	1.63269	-0.202768	2.7347e-10	5.35811e-08	Up	ENSGALG00010003322	-1.51706	-1.0259	1.37415e-09	2.64158e-07	Down	ENSGALG00010001553	1.47425	1.08651	4.14671e-09	6.27392e-07	Up	ENSGALG00010000511	1.23609	1.82851	0.00019126	0.00270797	Up	ENSGALG00010004534	1.578	6.99478	1.7605e-05	0.0030448	Up	ENSGALG00010003164	-1.13949	3.51887	0.000407991	0.0387977	Down	ENSGALG00010002629	4.72382	0.752436	3.06706e-43	9.92892e-41	Up
ENSGALG00010004257	1.23949	-1.13125	9.35651e-06	0.000831053	Up	ENSGALG00010003475	-1.09789	-0.0636634	9.56184e-07	0.000107889	Down	ENSGALG00010001558	3.97234	0.563666	6.8942e-42	1.2964e-38	Up	ENSGALG00010000590	4.94654	-0.515522	1.47876e-29	3.49689e-27	Up	ENSGALG00010004707	1.43104	6.04522	9.29661e-05	0.0131552	Up	ENSGALG00010003909	1.93752	6.72711	3.67403e-09	1.23115e-06	Up	ENSGALG00010002667	2.49575	0.618993	8.50891e-17	1.28937e-14	Up
ENSGALG00010004377	1.69245	-0.0189776	2.86878e-11	6.2087e-09	Up	ENSGALG00010003520	-1.03099	-0.442285	7.40248e-06	0.000659032	Down	ENSGALG00010001605	1.40366	3.59353	8.37032e-09	1.17211e-06	Up	ENSGALG00010000734	4.11952	-1.01124	1.5306e-22	1.62448e-20	Up	ENSGALG00010004980	1.90285	0.054961	7.75816e-07	0.000194079	Up	ENSGALG00010004212	-1.22188	-0.979555	0.000493488	0.0463024	Down	ENSGALG00010002788	2.99051	3.0426	1.25352e-24	2.44592e-22	Up
ENSGALG00010004391	1.52142	2.30837	6.32712e-11	1.35031e-08	Up	ENSGALG00010003736	-2.16525	0.321456	2.36286e-21	1.2264e-18	Down	ENSGALG00010001707	1.97511	1.06247	1.26317e-14	4.37557e-12	Up	ENSGALG00010000791	1.03195	0.284528	0.00210543	0.022541	Up	ENSGALG00010004984	2.37911	-0.996269	1.32736e-08	4.13223e-06	Up	ENSGALG00010004892	-1.12048	3.88386	0.000503214	0.0469022	Down	ENSGALG00010003126	-1.59903	1.87461	1.06793e-08	1.06375e-06	Down
ENSGALG00010005018	1.01803	-1.17029	0.000231126	0.0145552	Up	ENSGALG00010003806	-1.01843	-0.515375	9.48207e-06	0.00080242	Down	ENSGALG00010002238	1.91824	-1.71224	4.30217e-10	7.97599e-08	Up	ENSGALG00010000797	5.07799	-2.36996	1.78179e-19	1.49172e-17	Up	ENSGALG00010005231	1.66646	0.068718	1.33213e-05	0.00239253	Up	ENSGALG00010004980	-1.56064	-0.571034	6.10663e-06	0.00108791	Down	ENSGALG00010003278	8.22444	1.3803	2.03745e-76	1.6123e-73	Up
ENSGALG00010005271	-2.16349	-0.868457	2.16107e-15	8.09928e-13	Down	ENSGALG00010004846	-1.34345	1.00535	1.95917e-10	4.29665e-08	Down	ENSGALG00010002371	3.50455	8.63277	1.16011e-40	1.90882e-37	Up	ENSGALG00010000802	1.3142	1.92566	7.45797e-05	0.0011568	Up	ENSGALG00010005295	-1.33838	8.2564	0.000247057	0.0288418	Down	ENSGALG00010004984	1.42671	-1.22043	7.55716e-05	0.00994014	Up	ENSGALG00010003334	-1.15689	-0.858447	0.00011284	0.00669705	Down
ENSGALG00010005303	-1.882	1.7029	9.11802e-16	3.5925e-13	Down	ENSGALG00010005242	1.36415	5.89434	8.88018e-12	2.30456e-09	Up	ENSGALG00010002462	-1.40871	2.45011	9.49271e-09	1.31529e-06	Down	ENSGALG00010000820	2.01412	2.31344	2.46223e-09	8.03592e-08	Up	ENSGALG00010005303	-1.70974	-0.616434	1.20852e-05	0.00222765	Down	ENSGALG00010005231	1.22889	0.56198	0.000220937	0.0239189	Up	ENSGALG00010003520	-1.18795	0.926991	2.13321e-05	0.00144007	Down
ENSGALG00010005361	-1.35386	-0.678745	1.11658e-07	1.46644e-05	Down	ENSGALG00010005303	-1.88927	0.307326	5.65312e-17	2.14694e-14	Down	ENSGALG00010002618	1.09585	1.64115	8.28226e-06	0.000605664	Up	ENSGALG00010001082	1.31543	1.27953	8.20296e-05	0.00126363	Up	ENSGALG00010005426	-3.04748	-2.01027	5.14431e-10	2.18384e-07	Down	ENSGALG00010005289	-1.72776	-0.720921	1.16081e-06	0.000251342	Down	ENSGALG00010003750	9.32835	-0.191692	1.81855e-59	1.03613e-56	Up
ENSGALG00010005405	1.1024	2.66544	1.4242e-06	0.000147866	Up	ENSGALG00010005431	-1.07832	0.552084	4.62899e-07	5.50213e-05	Down	ENSGALG00010002655	1.74327	0.417713	1.27487e-11	2.94406e-09	Up	ENSGALG00010001111	1.02408	-0.165955	0.0026368	0.0276151	Up	ENSGALG00010005494	1.84982	6.75704	5.99385e-07	0.000152669	Up	ENSGALG00010005303	-1.50086	-0.630355	1.74478e-05	0.00282253	Down	ENSGALG00010003909	1.73685	6.81728	2.92853e-10	3.28457e-08	Up
ENSGALG00010005426	-2.07552	-0.907875	3.21407e-14	1.0508e-11	Down	ENSGALG00010005776	-1.23039	-1.16795	1.43144e-06	0.000155867	Down	ENSGALG00010003518	-1.68532	4.27087	6.26738e-12	1.68362e-09	Down	ENSGALG00010001122	2.49857	1.54481	5.86719e-13	2.69911e-11	Up	ENSGALG00010005573	2.84978	0.65723	9.49946e-13	6.33704e-10	Up	ENSGALG00010005494	3.53661	4.71206	7.01646e-24	1.64583e-20	Up	ENSGALG00010004109	1.84869	-0.563469	1.21429e-09	1.3408e-07	Up
ENSGALG00010005439	1.50086	2.07708	1.16052e-10	2.40981e-08	Up	ENSGALG00010005841	1.09472	0.42181	5.48223e-07	6.41834e-05	Up	ENSGALG00010003909	2.32927	6.54091	1.16298e-20	7.65418e-18	Up	ENSGALG00010001124	1.04091	-0.390127	0.0024421	0.0257537	Up	ENSGALG00010005636	1.59607	-0.60995	3.89489e-05	0.0062004	Up	ENSGALG00010005841	1.43935	-0.407245	3.27845e-05	0.00496138	Up	ENSGALG00010004139	1.14003	1.79422	3.64053e-05	0.00240072	Up
ENSGALG00010005680	1.2857	2.07229	3.14021e-08	4.73063e-06	Up	ENSGALG00010006069	-1.50467	3.26178	1.15722e-13	3.2177e-11	Down	ENSGALG00010005194	-1.33237	4.79113	3.98913e-08	5.04893e-06	Down	ENSGALG00010001129	1.3729	3.61383	3.1975e-05	0.000528175	Up	ENSGALG00010005680	1.41653	-0.142723	0.000265212	0.0307054	Up	ENSGALG00010005859	2.36109	-0.365112	5.79961e-11	2.63302e-08	Up	ENSGALG00010004315	2.94322	-1.29964	1.53715e-16	2.28075e-14	Up
ENSGALG00010005892	1.24626	-0.525966	2.07884e-06	0.000206087	Up	ENSGALG00010006134	-1.8249	3.72479	3.65136e-19	1.62444e-16	Down	ENSGALG00010005201	-1.15091	-0.826153	2.24831e-05	0.00138942	Down	ENSGALG00010001138	3.62851	2.33127	1.40453e-23	1.82035e-21	Up	ENSGALG00010005743	1.40614	5.83407	0.000122192	0.0163027	Up	ENSGALG00010006269	-1.63314	0.781548	1.1841e-06	0.000252501	Down	ENSGALG00010004334	-1.10401	3.80208	4.92399e-05	0.00318806	Down
ENSGALG00010006237	-1.00539	0.303186	2.5497e-05	0.00210638	Down	ENSGALG00010006552	-7.54008	3.7345	1.42297e-158	2.2157e-154	Down	ENSGALG00010005231	1.04853	2.10875	1.71826e-05	0.00113087	Up	ENSGALG00010001149	1.62338	3.22454	1.05683e-06	2.21885e-05	Up	ENSGALG00010005777	1.70012	0.135501	1.04035e-05	0.0019695	Up	ENSGALG00010006366	1.57445	0.17924	3.27595e-06	0.00062305	Up	ENSGALG00010004358	7.98831	3.7524	1.98444e-96	3.14071e-93	Up
ENSGALG00010006927	-1.34208	-0.569073	1.10566e-07	1.46461e-05	Down	ENSGALG00010006913	1.65814	7.8267	1.72383e-16	6.10038e-14	Up	ENSGALG00010005271	-1.44593	-1.28602	3.36748e-07	3.49025e-05	Down	ENSGALG00010001183	1.34854	5.00776	4.21577e-05	0.000683807	Up	ENSGALG00010005841	1.37544	-0.559356	0.000451923	0.0483282	Up	ENSGALG00010006608	1.22863	1.5593	0.000171717	0.0191805	Up	ENSGALG00010004359	10.0991	6.21875	8.03127e-136	1.14397e-131	Up
ENSGALG00010006948	2.46744	-0.360866	1.80232e-19	1.15393e-16	Up	ENSGALG00010007536	-1.13916	-0.145498	5.33778e-07	6.29656e-05	Down	ENSGALG00010005303	-1.50986	1.90202	1.04383e-09	1.7175e-07	Down	ENSGALG00010001192	1.06923	2.09933	0.00118811	0.0136994	Up	ENSGALG00010006019	3.9974	0.903715	2.11311e-21	4.93376e-18	Up	ENSGALG00010006913	2.39425	7.58274	7.39955e-13	4.16565e-10	Up	ENSGALG00010004990	7.17056	0.485632	4.38926e-62	2.71829e-59	Up
ENSGALG00010007467	1.22326	2.41903	1.02525e-07	1.38193e-05	Up	ENSGALG00010007546	2.90352	-1.94041	2.38017e-18	1.00167e-15	Up	ENSGALG00010005308	1.14873	1.76031	2.92295e-06	0.000238974	Up	ENSGALG00010001201	1.70231	3.63359	3.20216e-07	7.61234e-06	Up	ENSGALG00010006269	-1.44101	0.801932	0.000120374	0.0162146	Down	ENSGALG00010007394	1.36515	-0.918465	0.000115966	0.0140698	Up	ENSGALG00010004995	10.2575	4.15477	2.34696e-121	8.35752e-118	Up
ENSGALG00010007661	1.66993	4.49114	3.94525e-13	1.10223e-10	Up	ENSGALG00010007759	-1.14309	2.0891	1.99261e-08	3.16601e-06	Down	ENSGALG00010005324	-1.25219	-0.979891	4.71786e-06	0.000363165	Down	ENSGALG00010001208	2.61982	-1.86024	1.32781e-10	4.93047e-09	Up	ENSGALG00010006635	2.55738	-1.20294	9.2013e-10	3.79121e-07	Up	ENSGALG00010008022	1.60994	0.381273	1.87299e-06	0.000393439	Up	ENSGALG00010005011	2.88256	-0.427888	5.36957e-19	8.59373e-17	Up
ENSGALG00010007772	1.34618	-0.785514	9.88688e-07	0.000107746	Up	ENSGALG00010007851	3.35783	-0.273622	9.55483e-38	1.14445e-34	Up	ENSGALG00010005337	1.33761	3.7919	3.82006e-08	4.88189e-06	Up	ENSGALG00010001214	2.42304	3.58619	1.28987e-12	5.77614e-11	Up	ENSGALG00010006913	2.25379	7.5726	1.99051e-09	6.91295e-07	Up	ENSGALG00010009309	1.12513	2.43878	0.00050994	0.0472164	Up	ENSGALG00010005070	9.13645	7.46278	8.60108e-125	6.12569e-121	Up
ENSGALG00010008002	-1.33369	1.47804	7.0705e-09	1.1558e-06	Down	ENSGALG00010007860	2.34761	0.225926	9.84497e-24	6.13184e-21	Up	ENSGALG00010005339	1.48833	0.727149	4.22889e-09	6.32556e-07	Up	ENSGALG00010001248	1.15044	-0.16131	0.000776453	0.00943716	Up	ENSGALG00010007571	2.01414	3.41836	7.19865e-08	2.14566e-05	Up	ENSGALG00010009424	1.14654	6.30539	0.000360756	0.0347759	Up	ENSGALG00010005094	1.01171	0.26603	0.000414935	0.0210332	Up
ENSGALG00010008030	1.44725	1.52933	8.56682e-10	1.56712e-07	Up	ENSGALG00010007863	2.42666	0.439672	4.4124e-26	3.27169e-23	Up	ENSGALG00010005368	1.23359	1.19189	7.13795e-07	6.95977e-05	Up	ENSGALG00010001258	1.40438	-0.722669	6.14692e-05	0.000969057	Up	ENSGALG00010007919	-2.32962	0.960388	1.54071e-09	5.83347e-07	Down	ENSGALG00010010295	-1.42948	-1.78006	0.000154406	0.0179595	Down	ENSGALG00010005131	1.34385	1.78493	1.24845e-06	9.82482e-05	Up
ENSGALG00010008042	1.27674	-0.544651	1.41046e-06	0.000147437	Up	ENSGALG00010007950	-3.04703	-0.339771	2.37428e-32	2.31062e-29	Down	ENSGALG00010005426	-1.00934	-0.60802	0.000122324	0.00566955	Down	ENSGALG00010001273	3.28788	1.50674	8.69528e-20	7.4652e-18	Up	ENSGALG00010007922	-2.63278	0.293039	2.3653e-11	1.32542e-08	Down	ENSGALG00010011616	1.51198	0.272714	7.24152e-06	0.00125824	Up	ENSGALG00010005201	-1.02701	5.88126	0.00014931	0.00857567	Down
ENSGALG00010008082	2.54495	9.4276	7.34814e-27	1.25457e-23	Up	ENSGALG00010007985	1.20994	-0.0644744	6.12437e-08	8.59122e-06	Up	ENSGALG00010005433	-1.08408	1.06323	1.40368e-05	0.000947518	Down	ENSGALG00010001274	2.26033	-2.26987	4.11826e-08	1.13286e-06	Up	ENSGALG00010009112	1.61934	4.96444	1.10145e-05	0.00205736	Up	ENSGALG00010011628	1.22179	3.42789	0.000156343	0.0179619	Up	ENSGALG00010005231	1.11948	1.00725	5.43211e-05	0.00345424	Up
ENSGALG00010008178	1.37317	2.62718	2.48498e-09	4.33911e-07	Up	ENSGALG00010008037	2.32675	-0.104213	3.35493e-22	1.9348e-19	Up	ENSGALG00010005524	-1.02454	0.820771	4.38098e-05	0.00238293	Down	ENSGALG00010001287	2.90935	0.436497	7.96996e-16	4.86095e-14	Up	ENSGALG00010009284	-1.70412	2.10725	4.53971e-06	0.000908525	Down	ENSGALG00010011648	-2.15397	5.82527	7.77313e-11	3.31512e-08	Down	ENSGALG00010005264	1.05142	2.957	0.000115348	0.00681748	Up
ENSGALG00010008253	1.34454	-0.885256	6.42605e-07	7.26049e-05	Up	ENSGALG00010008042	1.90522	2.10237	9.82286e-20	4.6349e-17	Up	ENSGALG00010005636	1.04821	1.41555	2.10055e-05	0.00132931	Up	ENSGALG00010001313	2.02038	1.68315	2.86653e-09	9.24353e-08	Up	ENSGALG00010009346	1.65139	5.06935	7.50013e-06	0.00143931	Up	ENSGALG00010011664	-1.30575	-1.08603	0.000288451	0.0294179	Down	ENSGALG00010005303	-1.40316	0.804665	7.36999e-07	6.04449e-05	Down
ENSGALG00010008451	1.00033	1.11011	2.07341e-05	0.00177	Up	ENSGALG00010008076	-6.64191	4.52902	1.4216e-145	1.10679e-141	Down	ENSGALG00010005743	-1.73768	5.96031	1.32088e-12	3.77972e-10	Down	ENSGALG00010001320	2.73536	2.9041	2.82708e-15	1.63455e-13	Up	ENSGALG00010009424	3.70798	4.29459	1.77948e-20	3.1161e-17	Up	ENSGALG00010011734	-1.61889	7.87175	6.4109e-07	0.000150378	Down	ENSGALG00010005308	1.50521	1.98505	6.15611e-08	5.65726e-06	Up
ENSGALG00010008688	1.19072	-0.0279327	1.77257e-06	0.000179193	Up	ENSGALG00010008175	1.49285	1.76748	7.81444e-13	2.06235e-10	Up	ENSGALG00010005841	1.24447	1.34189	5.25459e-07	5.32047e-05	Up	ENSGALG00010001347	3.12446	-0.0965523	3.11531e-17	2.18704e-15	Up	ENSGALG00010010923	2.56209	-0.0602468	1.50158e-10	7.25366e-08	Up	ENSGALG00010012128	-2.00836	3.43807	1.29331e-09	4.79001e-07	Down	ENSGALG00010005337	3.95253	4.91421	7.24879e-39	2.06504e-36	Up
ENSGALG00010009320	-1.47818	-1.05816	6.5334e-08	9.29557e-06	Down	ENSGALG00010009121	-4.38895	3.24446	2.52901e-79	4.92241e-76	Down	ENSGALG00010005859	1.11904	1.79555	5.12065e-06	0.000391879	Up	ENSGALG00010001468	1.25513	-1.04466	0.000420093	0.0054604	Up	ENSGALG00010010938	1.39923	4.68422	0.000132884	0.0173978	Up	ENSGALG00010012137	-2.9288	4.61238	1.04502e-17	1.13136e-14	Down	ENSGALG00010005387	1.37005	0.901684	1.19645e-06	9.52081e-05	Up
ENSGALG00010009700	1.25205	1.3295	1.10203e-07	1.46461e-05	Up	ENSGALG00010009708	-1.24827	0.690646	5.85604e-09	1.02454e-06	Down	ENSGALG00010006079	-1.36045	-1.18733	1.23551e-06	0.000112603	Down	ENSGALG00010001471	1.83353	-2.89844	6.08799e-05	0.000962017	Up	ENSGALG00010011648	-2.40627	6.1974	1.93872e-10	9.05318e-08	Down	ENSGALG00010012472	-1.61199	-1.31591	1.28519e-05	0.00217926	Down	ENSGALG00010005426	-3.32504	-1.36964	8.96681e-20	1.48515e-17	Down
ENSGALG00010010071	1.29833	-0.731257	5.36463e-07	6.15171e-05	Up	ENSGALG00010009852	-1.27367	-0.456967	5.62912e-08	8.04138e-06	Down	ENSGALG00010006119	-1.01638	1.1633	4.16101e-05	0.00230132	Down	ENSGALG00010001484	3.40631	0.0174025	7.7506e-20	6.74002e-18	Up	ENSGALG00010011674	1.71572	-0.492254	1.24601e-05	0.00226693	Up	ENSGALG00010012891	1.87793	1.54816	1.78466e-08	5.23279e-06	Up	ENSGALG00010005494	1.77687	3.86458	1.39581e-10	1.57793e-08	Up
ENSGALG00010010449	1.61217	2.01712	7.61438e-12	1.80004e-09	Up	ENSGALG00010010071	1.16276	1.59959	1.87119e-08	3.03503e-06	Up	ENSGALG00010006180	-1.61063	-0.990961	1.02504e-08	1.39099e-06	Down	ENSGALG00010001506	3.51688	-2.05596	6.73537e-15	3.78275e-13	Up	ENSGALG00010011734	-2.28822	8.25909	1.18204e-09	4.73121e-07	Down	ENSGALG00010013052	1.19821	1.59918	0.000245015	0.0258929	Up	ENSGALG00010005509	3.38245	-0.819041	5.22408e-23	9.66386e-21	Up
ENSGALG00010010556	2.79446	10.1483	2.19332e-31	4.81466e-28	Up	ENSGALG00010010279	1.00319	6.82711	4.11336e-07	4.96505e-05	Up	ENSGALG00010006186	1.40661	2.41774	9.81381e-09	1.34562e-06	Up	ENSGALG00010001508	1.63607	-0.0190854	2.18695e-06	4.4596e-05	Up	ENSGALG00010012128	-2.57985	4.215	1.29091e-11	7.53518e-09	Down	ENSGALG00010013654	2.63065	1.51984	2.30972e-14	1.41335e-11	Up	ENSGALG00010005550	-1.09135	-0.937653	0.000308709	0.0163466	Down
ENSGALG00010010753	2.1953	1.85725	9.46306e-20	6.32214e-17	Up	ENSGALG00010010417	-1.23179	0.404926	1.43267e-08	2.37319e-06	Down	ENSGALG00010006198	1.07898	2.56528	9.15474e-06	0.000659121	Up	ENSGALG00010001528	1.29929	4.76664	7.81654e-05	0.00120963	Up	ENSGALG00010012137	-3.1106	5.354	1.3303e-15	1.43355e-12	Down	ENSGALG00010013947	1.74357	0.496205	2.60274e-07	6.54123e-05	Up	ENSGALG00010005556	3.89065	-2.40959	1.48021e-16	2.21937e-14	Up
ENSGALG00010010839	1.87975	4.3566	5.71482e-16	2.43928e-13	Up	ENSGALG00010010912	-1.33253	1.11126	2.41507e-10	5.22292e-08	Down	ENSGALG00010006266	-1.04363	0.356048	4.01255e-05	0.00224754	Down	ENSGALG00010001529	-1.15319	-1.12475	0.000718737	0.00881515	Down	ENSGALG00010012209	1.52027	1.7288	4.09517e-05	0.00644598	Up	ENSGALG00010013965	3.05558	4.78357	5.82122e-19	9.1031e-16	Up	ENSGALG00010005777	1.09456	1.41864	8.27181e-05	0.00501377	Up
ENSGALG00010010854	1.31413	-0.172163	1.87402e-07	2.37985e-05	Up	ENSGALG00010010942	1.13366	2.93705	1.79843e-08	2.94772e-06	Up	ENSGALG00010006457	-1.02481	0.755416	4.36074e-05	0.00238176	Down	ENSGALG00010001598	-1.35556	3.51407	4.07567e-05	0.00066188	Down	ENSGALG00010012472	-2.62601	-0.0741129	9.48903e-11	4.9234e-08	Down	ENSGALG00010014522	1.3956	1.13455	2.41962e-05	0.00374217	Up	ENSGALG00010005841	1.03408	0.412881	0.000238493	0.0130619	Up
ENSGALG00010010858	2.00469	1.93343	7.30701e-17	3.40241e-14	Up	ENSGALG00010011790	-4.7179	7.05708	3.2954e-94	7.33039e-91	Down	ENSGALG00010006549	1.00425	4.2362	3.10373e-05	0.00179975	Up	ENSGALG00010001609	-1.33417	4.55945	5.13327e-05	0.000824083	Down	ENSGALG00010013322	1.31014	5.85936	0.00033247	0.0375611	Up	ENSGALG00010014624	-1.16899	-0.198687	0.000548568	0.0498719	Down	ENSGALG00010005851	1.11027	1.19803	6.70319e-05	0.00424357	Up
ENSGALG00010010946	1.12543	0.0187022	7.12817e-06	0.000648115	Up	ENSGALG00010011874	-2.12063	0.414497	8.04324e-21	3.91379e-18	Down	ENSGALG00010006913	3.31305	7.525	4.09464e-37	4.8998e-34	Up	ENSGALG00010001704	1.35004	1.12324	5.50354e-05	0.000877389	Up	ENSGALG00010013654	2.95551	1.53558	7.30968e-14	6.0236e-11	Up	ENSGALG00010014944	1.94509	0.825347	9.19461e-09	2.94102e-06	Up	ENSGALG00010005859	1.69227	0.683772	2.58131e-09	2.80673e-07	Up
ENSGALG00010011152	1.67643	5.05899	3.11281e-13	8.85768e-11	Up	ENSGALG00010012048	1.99865	2.02377	1.99861e-21	1.07312e-18	Up	ENSGALG00010007851	-1.81374	0.0596065	7.03754e-12	1.81638e-09	Down	ENSGALG00010001706	1.04042	-0.87684	0.00303526	0.0310411	Up	ENSGALG00010014956	-2.3869	0.197443	2.02321e-09	6.91295e-07	Down	ENSGALG00010015021	1.31901	-0.246396	0.000113681	0.0139126	Up	ENSGALG00010006086	1.06628	2.07599	0.000102787	0.00617766	Up
ENSGALG00010011680	-1.13076	1.19095	8.8736e-07	9.73941e-05	Down	ENSGALG00010012360	-1.0993	1.83152	8.79154e-08	1.20082e-05	Down	ENSGALG00010007860	-1.88274	0.585315	4.20827e-13	1.25894e-10	Down	ENSGALG00010001707	5.51938	9.21979	5.48514e-45	6.72129e-42	Up	ENSGALG00010015159	2.62608	-0.294766	1.21611e-10	6.08443e-08	Up	ENSGALG00010015159	1.70754	-0.242252	9.22942e-07	0.000206182	Up	ENSGALG00010006280	-1.77431	-1.5837	1.62014e-07	1.43337e-05	Down
ENSGALG00010011823	1.71361	-0.00660736	1.91098e-11	4.25567e-09	Up	ENSGALG00010012854	2.18698	2.62889	1.0326e-25	7.30848e-23	Up	ENSGALG00010007863	-1.6296	0.807618	1.82549e-10	3.75451e-08	Down	ENSGALG00010001708	1.50059	0.156202	1.17788e-05	0.000210566	Up	ENSGALG00010015494	1.50343	0.341877	5.64916e-05	0.00850958	Up	ENSGALG00010015205	-1.23018	1.79706	0.000156978	0.0179619	Down	ENSGALG00010006570	5.54527	1.26908	2.1036e-55	1.03323e-52	Up
ENSGALG00010012205	-1.03296	1.5867	6.9166e-06	0.000632621	Down	ENSGALG00010013308	3.80605	-1.52178	8.88122e-30	8.13467e-27	Up	ENSGALG00010007871	1.0951	6.12005	5.48332e-06	0.000417208	Up	ENSGALG00010001726	6.59734	4.00599	3.53084e-56	9.51843e-53	Up	ENSGALG00010015903	3.03864	-1.34718	1.17872e-11	7.1794e-09	Up	ENSGALG00010015565	-3.57571	1.4655	5.30052e-23	1.06571e-19	Down	ENSGALG00010006606	3.486	2.20747	7.30528e-31	1.65169e-28	Up
ENSGALG00010012304	1.85305	-0.278713	1.44279e-12	3.6344e-10	Up	ENSGALG00010013576	-2.98844	1.59333	9.10105e-41	1.2883e-37	Down	ENSGALG00010008169	-1.70212	-0.205717	1.81813e-10	3.75451e-08	Down	ENSGALG00010001743	1.34791	-1.01396	0.000142926	0.0020827	Up	ENSGALG00010016127	-2.15112	0.476354	2.78787e-08	8.49028e-06	Down	ENSGALG00010015903	2.1545	-1.49524	2.09976e-08	6.03103e-06	Up	ENSGALG00010006625	1.25463	-1.69777	0.000736716	0.034519	Up
ENSGALG00010012330	1.45221	1.36834	9.28726e-10	1.67892e-07	Up	ENSGALG00010013742	-1.08044	-0.884428	7.04967e-06	0.000634511	Down	ENSGALG00010008444	-1.10421	1.92987	6.25404e-06	0.000465096	Down	ENSGALG00010001754	2.47252	1.23689	1.18312e-12	5.31578e-11	Up	ENSGALG00010016263	1.39545	-0.370916	0.000343483	0.0384948	Up	ENSGALG00010015956	1.86808	-1.19699	4.03084e-07	9.78105e-05	Up	ENSGALG00010006816	1.08485	3.57631	6.7625e-05	0.00426217	Up
ENSGALG00010012361	1.22477	4.22372	6.80368e-08	9.50412e-06	Up	ENSGALG00010014696	1.54389	2.16937	6.25626e-14	1.80401e-11	Up	ENSGALG00010008683	1.14708	0.260536	6.88498e-06	0.00050914	Up	ENSGALG00010001758	1.87672	-0.933507	2.17963e-07	5.3514e-06	Up	ENSGALG00010016399	3.45603	-1.41604	9.71521e-14	7.56113e-11	Up	ENSGALG00010016127	-1.5535	-0.218396	6.60742e-06	0.00116241	Down	ENSGALG00010006913	2.05653	7.49837	1.50529e-13	1.94921e-11	Up
ENSGALG00010012673	1.15729	1.71234	7.19414e-07	8.01051e-05	Up	ENSGALG00010014789	-1.19522	0.19869	5.043e-08	7.33874e-06	Down	ENSGALG00010009306	-1.35541	2.62558	3.06379e-08	4.02151e-06	Down	ENSGALG00010001764	1.52542	1.72523	4.99084e-06	9.59651e-05	Up	ENSGALG00010016436	1.93366	2.17848	2.64e-07	7.39675e-05	Up	ENSGALG00010016850	1.22967	1.59094	0.0001711	0.0191805	Up	ENSGALG00010007226	5.51678	2.26511	2.76161e-59	1.51294e-56	Up
ENSGALG00010012790	1.25438	2.70449	4.71564e-08	6.77202e-06	Up	ENSGALG00010015112	1.04653	2.70097	2.14495e-07	2.78325e-05	Up	ENSGALG00010009320	-1.08726	-0.815854	5.30024e-05	0.00276853	Down	ENSGALG00010001790	2.08903	0.343489	1.94764e-09	6.45019e-08	Up	ENSGALG00010016850	1.44893	1.42345	0.000101495	0.0142185	Up	ENSGALG00010016998	2.33667	-0.589986	1.24214e-10	5.14173e-08	Up	ENSGALG00010007400	3.38526	-1.87634	6.83939e-18	1.07055e-15	Up
ENSGALG00010012834	2.12724	5.95352	8.02842e-20	5.60748e-17	Up	ENSGALG00010015565	-2.92615	-1.27279	4.44439e-24	2.88348e-21	Down	ENSGALG00010009479	-1.08731	-0.325841	3.39417e-05	0.00193944	Down	ENSGALG00010001801	1.90124	1.1172	2.43792e-08	6.88905e-07	Up	ENSGALG00010016899	-1.64498	0.00790256	2.04778e-05	0.0034563	Down	ENSGALG00010017396	-1.22122	-0.620741	0.000400829	0.0383759	Down	ENSGALG00010007759	6.3998	1.32607	6.37136e-66	4.53769e-63	Up
ENSGALG00010012854	1.41904	-1.24242	5.04315e-07	5.82654e-05	Up	ENSGALG00010015831	1.06173	0.269404	1.34321e-06	0.000147289	Up	ENSGALG00010009499	-1.11725	0.479723	1.02488e-05	0.000729218	Down	ENSGALG00010001808	1.76328	1.09243	2.03891e-07	5.06122e-06	Up	ENSGALG00010017114	1.96449	-1.25369	1.4151e-06	0.000330402	Up	ENSGALG00010017470	2.73734	9.12884	5.97572e-16	5.25639e-13	Up	ENSGALG00010007863	-1.51934	-1.26543	2.21966e-06	0.000169983	Down
ENSGALG00010013335	1.08451	3.04577	1.96711e-06	0.000196276	Up	ENSGALG00010016696	1.14002	-0.0227852	3.16359e-07	4.00489e-05	Up	ENSGALG00010009772	-1.23378	-0.0437431	1.70529e-06	0.000150649	Down	ENSGALG00010001815	3.31325	-2.24349	1.65744e-13	8.15352e-12	Up	ENSGALG00010017470	3.06406	9.37382	2.9296e-15	2.73605e-12	Up	ENSGALG00010017490	-2.71738	3.26662	1.13838e-15	8.43241e-13	Down	ENSGALG00010007962	1.31164	-0.733721	1.32264e-05	0.000923513	Up
ENSGALG00010013370	1.83292	0.25584	4.44646e-13	1.22008e-10	Up	ENSGALG00010016869	1.20966	11.9421	1.16197e-09	2.26163e-07	Up	ENSGALG00010010179	1.25773	0.561508	7.59242e-07	7.33766e-05	Up	ENSGALG00010001821	2.02021	-3.01224	9.4353e-06	0.000171631	Up	ENSGALG00010017904	1.9505	-0.471155	8.41091e-07	0.000206717	Up	ENSGALG00010017532	-1.65735	-1.06137	3.22368e-06	0.000621508	Down	ENSGALG00010007977	8.35773	4.90113	7.10676e-107	1.68714e-103	Up
ENSGALG00010013525	1.01645	-0.8635	0.000258239	0.015642	Up	ENSGALG00010016897	1.00719	-0.718642	2.11939e-05	0.00160199	Up	ENSGALG00010010218	-1.00265	1.55778	4.58867e-05	0.00246534	Down	ENSGALG00010001822	1.05672	2.31984	0.00132654	0.0150635	Up	ENSGALG00010018796	1.7182	4.98174	3.30343e-06	0.000670692	Up	ENSGALG00010017654	-1.88207	6.67465	9.47059e-09	2.96198e-06	Down	ENSGALG00010008132	1.54642	2.47224	2.31956e-08	2.20266e-06	Up
ENSGALG00010013646	1.82909	3.72025	3.20451e-15	1.17239e-12	Up	ENSGALG00010017215	1.38113	0.185594	5.28127e-10	1.06798e-07	Up	ENSGALG00010010295	-2.65406	-1.42425	4.42851e-17	2.01008e-14	Down	ENSGALG00010001858	1.37629	-1.30353	0.000128097	0.00189738	Up	ENSGALG00010018902	-3.10736	3.34587	1.90297e-15	1.90419e-12	Down	ENSGALG00010018796	1.52724	5.07223	2.55767e-06	0.000514238	Up	ENSGALG00010008198	1.17842	-1.32097	0.000205682	0.01158	Up
ENSGALG00010013786	-1.44674	2.04006	2.75472e-10	5.35811e-08	Down	ENSGALG00010017378	-1.16788	2.0618	1.03723e-08	1.79453e-06	Down	ENSGALG00010010605	-1.15152	0.886894	4.10682e-06	0.000323701	Down	ENSGALG00010001869	1.33055	-1.26573	0.000207778	0.00292648	Up	ENSGALG00010019255	-1.29332	3.37966	0.000410345	0.0445622	Down	ENSGALG00010018902	-1.28696	3.71334	6.9142e-05	0.00935677	Down	ENSGALG00010008444	1.21435	1.60111	1.21412e-05	0.000851917	Up
ENSGALG00010014222	1.14907	-1.23636	2.85609e-05	0.00230983	Up	ENSGALG00010017470	1.90527	9.76931	5.52012e-21	2.7727e-18	Up	ENSGALG00010010638	1.11667	0.978798	8.05483e-06	0.000592322	Up	ENSGALG00010001880	1.18878	1.41449	0.000348814	0.00463676	Up	ENSGALG00010019292	1.54001	5.25894	2.77394e-05	0.00457178	Up	ENSGALG00010019253	1.90826	0.427386	2.26026e-08	6.36218e-06	Up	ENSGALG00010008664	3.61212	-1.81702	2.08627e-19	3.41573e-17	Up
ENSGALG00010014320	1.74517	2.13699	1.48601e-13	4.39115e-11	Up	ENSGALG00010017555	-5.09723	3.53605	3.47573e-99	9.02011e-96	Down	ENSGALG00010010732	3.10046	1.14937	1.8098e-30	1.7016e-27	Up	ENSGALG00010001885	8.08395	-1.89926	3.67128e-29	8.38731e-27	Up	ENSGALG00010019331	1.69164	3.84778	4.75274e-06	0.000937762	Up	ENSGALG00010019498	1.28494	3.35521	7.18666e-05	0.00963286	Up	ENSGALG00010009021	1.24114	1.2256	9.48461e-06	0.000672133	Up
ENSGALG00010014653	1.65915	1.41296	2.84199e-12	6.82345e-10	Up	ENSGALG00010017806	-5.71073	4.61118	8.53284e-120	3.32162e-116	Down	ENSGALG00010010753	1.46966	0.523782	7.69018e-09	1.10028e-06	Up	ENSGALG00010001925	4.25376	-1.27032	8.7837e-23	9.78475e-21	Up	ENSGALG00010019707	2.87358	0.790417	3.87171e-13	2.85468e-10	Up	ENSGALG00010019732	1.25537	2.4208	0.000110777	0.0136761	Up	ENSGALG00010009212	1.04641	0.0890498	0.000235695	0.0129797	Up
ENSGALG00010014724	1.20567	-0.978198	1.55913e-05	0.00134593	Up	ENSGALG00010017814	1.27195	2.87648	3.19826e-10	6.7518e-08	Up	ENSGALG00010010926	2.36336	-0.540878	4.88317e-17	2.14257e-14	Up	ENSGALG00010001967	1.7215	-0.612923	9.87226e-07	2.08898e-05	Up	ENSGALG00010019989	-2.50404	3.72547	4.54879e-11	2.45092e-08	Down	ENSGALG00010019820	1.29693	4.05264	6.02497e-05	0.00839559	Up	ENSGALG00010009309	1.56619	2.17557	1.74938e-08	1.68366e-06	Up
ENSGALG00010014956	1.11018	-1.24128	0.000101254	0.00697699	Up	ENSGALG00010018048	-1.27981	3.91773	1.78525e-10	3.97117e-08	Down	ENSGALG00010011664	-1.26703	0.8648	4.75191e-07	4.88667e-05	Down	ENSGALG00010001976	1.91534	-1.43629	2.89883e-07	6.95254e-06	Up	ENSGALG00010020693	1.43448	-1.46624	0.000283781	0.0323577	Up	ENSGALG00010019989	-1.68705	3.16461	2.56096e-07	6.54123e-05	Down	ENSGALG00010009424	1.0347	3.1954	0.00014317	0.00825635	Up
ENSGALG00010014972	2.28734	0.576954	2.27379e-19	1.34381e-16	Up	ENSGALG00010018098	-1.26543	-0.480679	9.69336e-08	1.31248e-05	Down	ENSGALG00010011780	1.36	-1.10596	1.09659e-06	0.000102372	Up	ENSGALG00010002012	1.42748	0.10635	2.93784e-05	0.000488276	Up	ENSGALG00010020835	1.36189	2.85009	0.000213491	0.0257827	Up	ENSGALG00010020954	-2.84243	0.893199	7.07632e-16	5.80605e-13	Down	ENSGALG00010010206	1.47301	1.35407	1.49239e-07	1.33695e-05	Up
ENSGALG00010015088	1.52411	1.12015	1.91365e-10	3.92069e-08	Up	ENSGALG00010018665	1.02237	0.250045	3.67908e-06	0.000362575	Up	ENSGALG00010011790	1.31724	0.754235	1.70832e-07	1.97251e-05	Up	ENSGALG00010002041	1.35533	3.7408	3.98303e-05	0.000648396	Up	ENSGALG00010021314	1.38795	0.27151	0.000220378	0.0263869	Up	ENSGALG00010021011	1.35357	6.67521	2.77063e-05	0.00423846	Up	ENSGALG00010010222	4.18857	0.257721	2.16544e-34	5.31801e-32	Up
ENSGALG00010015183	2.09833	4.97022	2.70967e-19	1.5421e-16	Up	ENSGALG00010019193	-1.02586	-0.776958	2.03923e-05	0.00156418	Down	ENSGALG00010011823	2.08187	-0.34522	2.70659e-14	9.1351e-12	Up	ENSGALG00010002142	2.0638	0.305367	2.94791e-09	9.48328e-08	Up	ENSGALG00010022401	1.32774	4.02101	0.000284103	0.0323577	Up	ENSGALG00010021117	-3.14793	0.627003	2.65086e-18	3.39166e-15	Down	ENSGALG00010010285	1.63427	-0.258609	2.70155e-08	2.5484e-06	Up
ENSGALG00010015505	1.32936	10.141	4.51867e-09	7.63009e-07	Up	ENSGALG00010019451	-1.33022	-1.03114	1.33062e-07	1.75585e-05	Down	ENSGALG00010011923	-1.02985	-0.0767495	6.2445e-05	0.0031736	Down	ENSGALG00010002173	1.90162	-1.63303	4.38381e-07	1.0118e-05	Up	ENSGALG00010022748	2.20464	3.15982	4.92147e-09	1.60337e-06	Up	ENSGALG00010021122	-2.83867	0.904467	7.42567e-16	5.80605e-13	Down	ENSGALG00010010483	-1.12107	6.77372	3.57337e-05	0.0023674	Down
ENSGALG00010015565	-1.66015	-1.70097	1.60459e-08	2.54186e-06	Down	ENSGALG00010019676	-1.68771	0.286413	5.302e-14	1.55769e-11	Down	ENSGALG00010011987	1.07315	-1.23016	0.000169184	0.00742324	Up	ENSGALG00010002282	1.63079	3.24529	9.50496e-07	2.0176e-05	Up	ENSGALG00010023172	1.45944	5.81756	6.83322e-05	0.00997153	Up	ENSGALG00010021177	1.32639	-0.367542	0.000105653	0.013159	Up	ENSGALG00010010633	3.76194	-1.47737	5.89448e-22	1.04951e-19	Up
ENSGALG00010015610	1.03433	-0.162255	3.79547e-05	0.00291606	Up	ENSGALG00010021021	-1.14682	1.12548	4.79823e-08	7.04842e-06	Down	ENSGALG00010012428	-1.181	-0.577675	1.12466e-05	0.000795909	Down	ENSGALG00010002285	2.1054	4.73568	4.16054e-10	1.47968e-08	Up	ENSGALG00010023179	2.25574	6.5645	1.95125e-09	6.91295e-07	Up	ENSGALG00010021455	1.16377	4.18796	0.00030336	0.0300668	Up	ENSGALG00010010728	2.92614	1.65373	6.89832e-23	1.25974e-20	Up
ENSGALG00010015632	1.09538	4.50519	1.28218e-06	0.000137776	Up	ENSGALG00010021076	-1.43829	0.181185	1.25798e-10	2.88058e-08	Down	ENSGALG00010012854	-1.85667	2.90438	7.18382e-14	2.30636e-11	Down	ENSGALG00010002311	1.16948	-1.94651	0.00182407	0.0198761	Up	ENSGALG00010023206	5.46014	9.2798	2.8395e-36	3.97785e-32	Up	ENSGALG00010021611	-1.13592	2.16912	0.000450755	0.0425767	Down	ENSGALG00010010952	1.28781	4.01972	2.40504e-06	0.000183194	Up
ENSGALG00010015733	1.28155	4.07076	1.81824e-08	2.85093e-06	Up	ENSGALG00010021440	-1.23806	-0.273229	6.86959e-08	9.46606e-06	Down	ENSGALG00010012891	1.58699	0.510069	5.80663e-10	1.03287e-07	Up	ENSGALG00010002342	2.17927	3.11757	1.26408e-10	4.70677e-09	Up	ENSGALG00010023872	-1.37	4.70123	0.000181116	0.023066	Down	ENSGALG00010021682	-1.44282	-1.72591	9.07515e-05	0.0116112	Down	ENSGALG00010010993	4.44286	1.10517	1.59775e-41	4.84221e-39	Up
ENSGALG00010016446	2.01674	0.619217	7.62445e-16	3.08309e-13	Up	ENSGALG00010021696	-1.19539	-1.5347	4.70655e-06	0.000450751	Down	ENSGALG00010013013	1.15	2.30082	2.51233e-06	0.000206686	Up	ENSGALG00010002362	3.58	0.551976	8.39494e-22	8.38188e-20	Up	ENSGALG00010024258	2.27921	6.92436	1.36305e-09	5.30416e-07	Up	ENSGALG00010021773	1.42776	-0.497467	4.12548e-05	0.00611179	Up	ENSGALG00010011044	3.03282	0.218103	4.02492e-22	7.25708e-20	Up
ENSGALG00010016585	1.28869	-0.129471	1.51565e-07	1.9571e-05	Up	ENSGALG00010022616	1.26668	3.27162	3.20874e-10	6.7518e-08	Up	ENSGALG00010013052	2.68871	-1.17274	7.19127e-19	3.78635e-16	Up	ENSGALG00010002364	1.6593	-0.769345	3.28682e-06	6.4676e-05	Up	ENSGALG00010024274	1.57971	3.31758	1.84412e-05	0.00315051	Up	ENSGALG00010021779	-1.60475	-0.4813	3.38365e-06	0.000634954	Down	ENSGALG00010011394	3.05151	2.41097	4.35258e-25	8.61085e-23	Up
ENSGALG00010016587	2.354	4.87145	1.93115e-23	1.6774e-20	Up	ENSGALG00010022630	1.11781	-0.693129	3.62092e-06	0.000359546	Up	ENSGALG00010013436	-1.00074	3.97204	3.33489e-05	0.00192532	Down	ENSGALG00010002371	3.29	7.86681	1.20567e-20	1.09806e-18	Up	ENSGALG00010024633	2.48925	-0.509614	1.76787e-09	6.5174e-07	Up	ENSGALG00010021780	2.66807	-1.07255	3.88659e-12	1.8862e-09	Up	ENSGALG00010011448	4.66752	-0.24946	2.21321e-36	5.83796e-34	Up
ENSGALG00010016658	1.50965	-0.27427	6.19824e-09	1.02411e-06	Up	ENSGALG00010022949	-1.0043	-0.70981	2.26139e-05	0.00169289	Down	ENSGALG00010013786	-1.88245	1.70868	8.6713e-14	2.65862e-11	Down	ENSGALG00010002373	1.02269	4.94725	0.00175637	0.0192943	Up	ENSGALG00010025047	1.3577	8.87373	0.000201933	0.0250344	Up	ENSGALG00010021787	2.46134	0.803524	1.23201e-12	6.42198e-10	Up	ENSGALG00010011455	7.38323	-1.96524	1.85192e-31	4.25464e-29	Up
ENSGALG00010016665	1.12191	-1.40149	0.000141204	0.00923292	Up	ENSGALG00010023172	1.68221	4.91774	8.38062e-17	3.10702e-14	Up	ENSGALG00010013805	1.12641	6.9072	2.95097e-06	0.000239776	Up	ENSGALG00010002374	1.68822	4.77446	3.80429e-07	8.91792e-06	Up	ENSGALG00010025614	2.05795	-1.02347	3.89209e-07	0.000100971	Up	ENSGALG00010021813	-1.92694	1.24073	8.14071e-09	2.66447e-06	Down	ENSGALG00010011505	-1.47438	-0.211109	5.63011e-07	4.71737e-05	Down
ENSGALG00010016674	1.75106	4.97745	3.10812e-14	1.03825e-11	Up	ENSGALG00010023179	1.4591	6.84567	3.15039e-13	8.60609e-11	Up	ENSGALG00010013859	1.28965	1.10091	2.49194e-07	2.7675e-05	Up	ENSGALG00010002375	2.02669	-0.317348	1.10508e-08	3.25939e-07	Up	ENSGALG00010026019	-1.8562	0.0650874	1.91673e-06	0.000413098	Down	ENSGALG00010022135	2.44527	1.47711	8.26058e-13	4.47152e-10	Up	ENSGALG00010011648	1.06316	1.25308	0.000128512	0.00753305	Up
ENSGALG00010016891	1.82478	1.17063	4.49837e-14	1.44004e-11	Up	ENSGALG00010023206	5.20545	8.88338	2.97155e-109	9.254e-106	Up	ENSGALG00010014145	-1.12916	-0.58252	2.0683e-05	0.0013216	Down	ENSGALG00010002380	1.19447	2.47659	0.000292995	0.0039932	Up	ENSGALG00010027126	1.41225	2.62517	0.000120292	0.0162146	Up	ENSGALG00010022348	2.67292	3.35503	3.13044e-15	2.09799e-12	Up	ENSGALG00010011668	5.88921	-0.734023	5.11551e-42	1.58403e-39	Up
ENSGALG00010016998	-1.00588	-0.0221135	4.18539e-05	0.0031838	Down	ENSGALG00010023390	1.81934	7.84132	2.33198e-19	1.06798e-16	Up	ENSGALG00010014716	1.70224	0.759614	2.60509e-11	5.71514e-09	Up	ENSGALG00010002384	2.12038	-2.21421	2.31096e-07	5.6319e-06	Up	ENSGALG00010027297	1.41209	-0.121777	0.000189477	0.0236999	Up	ENSGALG00010022401	1.36803	4.21062	2.37354e-05	0.0037117	Up	ENSGALG00010011715	7.10953	0.461703	6.09269e-60	3.61601e-57	Up
ENSGALG00010017470	1.62118	10.7819	1.38179e-12	3.53875e-10	Up	ENSGALG00010023813	-6.36142	3.98468	6.50265e-134	3.37509e-130	Down	ENSGALG00010014943	-1.09423	-0.759028	5.4983e-05	0.0028382	Down	ENSGALG00010002392	1.94031	1.85756	9.28645e-09	2.76929e-07	Up	ENSGALG00010027838	-3.59756	4.46294	1.62056e-19	2.52249e-16	Down	ENSGALG00010022791	-1.3857	-1.33625	8.75677e-05	0.0113067	Down	ENSGALG00010011734	1.4576	5.62831	9.99792e-08	9.12887e-06	Up
ENSGALG00010017933	1.09171	1.64401	2.77608e-06	0.000271702	Up	ENSGALG00010023823	1.0694	-1.06711	1.45601e-05	0.00116265	Up	ENSGALG00010015087	-2.34566	0.0712883	7.28305e-18	3.42381e-15	Down	ENSGALG00010002399	-1.16202	3.07453	0.000417664	0.00543406	Down	ENSGALG00010028029	2.31658	-0.457691	1.17852e-08	3.75225e-06	Up	ENSGALG00010023172	1.78532	5.77056	4.77454e-08	1.31759e-05	Up	ENSGALG00010011790	1.91412	0.855238	3.19157e-11	3.75709e-09	Up
ENSGALG00010018067	-6.63656	-2.62237	1.67342e-25	1.8367e-22	Down	ENSGALG00010024007	-1.14726	-0.261291	4.3459e-07	5.20539e-05	Down	ENSGALG00010015257	1.39592	-0.995242	3.16471e-07	3.35944e-05	Up	ENSGALG00010002416	1.96255	3.17847	5.31558e-09	1.6471e-07	Up	ENSGALG00010028470	1.4277	1.81255	0.00011988	0.0162146	Up	ENSGALG00010023179	2.23568	6.8536	1.63149e-11	7.65385e-09	Up	ENSGALG00010011891	1.49448	-0.424575	6.0309e-07	5.02363e-05	Up
ENSGALG00010018279	1.0721	3.54272	2.32429e-06	0.000228942	Up	ENSGALG00010024056	-1.54214	3.19337	3.10717e-14	9.48662e-12	Down	ENSGALG00010015703	1.05121	5.3478	1.27292e-05	0.00087159	Up	ENSGALG00010002446	3.95657	2.51605	6.9791e-27	1.25428e-24	Up	ENSGALG00010028613	1.82175	0.962588	1.57296e-06	0.000355413	Up	ENSGALG00010023206	4.70304	9.34965	5.47731e-37	2.56959e-33	Up	ENSGALG00010011961	1.03989	3.34676	0.000132815	0.00775336	Up
ENSGALG00010018770	3.46231	-0.438852	2.91664e-29	5.60214e-26	Up	ENSGALG00010024069	-1.34246	4.41698	2.15581e-11	5.24503e-09	Down	ENSGALG00010015800	-1.0743	1.4812	1.27795e-05	0.00087159	Down	ENSGALG00010002465	1.28322	-0.764947	0.000250505	0.00345605	Up	ENSGALG00010029244	1.38861	3.83183	0.000151975	0.0195322	Up	ENSGALG00010023272	1.66391	2.6355	3.8691e-07	9.55329e-05	Up	ENSGALG00010011980	9.80033	2.26235	8.06008e-97	1.4351e-93	Up
ENSGALG00010018783	2.24898	3.85264	1.38189e-21	1.06171e-18	Up	ENSGALG00010024099	-2.16341	3.07693	1.77639e-25	1.20262e-22	Down	ENSGALG00010015802	-1.05153	1.07225	2.27331e-05	0.0013983	Down	ENSGALG00010002500	1.04712	1.13224	0.00161984	0.0179554	Up	ENSGALG00010029295	-1.42148	4.47632	0.000105176	0.0145883	Down	ENSGALG00010023390	1.61508	5.67455	6.90661e-07	0.00015935	Up	ENSGALG00010011987	1.82778	2.02621	7.88565e-11	9.05832e-09	Up
ENSGALG00010019001	1.09724	3.93135	1.29743e-06	0.000138447	Up	ENSGALG00010024111	-1.76234	2.41902	1.34123e-17	5.49586e-15	Down	ENSGALG00010015892	-1.08652	1.90911	9.1635e-06	0.000659121	Down	ENSGALG00010002556	1.76021	3.27221	1.35625e-07	3.417e-06	Up	ENSGALG00010029562	-1.36675	4.14074	0.000189293	0.0236999	Down	ENSGALG00010024258	2.00316	7.01597	1.16454e-09	4.42965e-07	Up	ENSGALG00010012137	3.30603	0.712574	9.16577e-26	1.83883e-23	Up
ENSGALG00010019019	1.28349	1.15873	6.65573e-08	9.38274e-06	Up	ENSGALG00010024117	-1.63428	1.17704	2.00806e-14	6.25351e-12	Down	ENSGALG00010016129	-1.30527	0.502245	3.05079e-07	3.26485e-05	Down	ENSGALG00010002579	1.38575	-1.64158	0.000165292	0.00237271	Up	ENSGALG00010029568	-1.9623	-1.36668	2.23542e-06	0.000467404	Down	ENSGALG00010024274	1.38265	3.2049	2.05401e-05	0.00328501	Up	ENSGALG00010012182	9.44172	1.91614	8.18909e-91	1.06041e-87	Up
ENSGALG00010020006	-1.62306	0.832506	7.77217e-12	1.8095e-09	Down	ENSGALG00010024120	-4.23563	-1.36563	1.29782e-35	1.34722e-32	Down	ENSGALG00010016225	1.25839	4.7094	2.04121e-07	2.31624e-05	Up	ENSGALG00010002600	2.85329	-1.40457	4.77063e-13	2.23275e-11	Up	ENSGALG00010029571	-2.01044	-0.237809	3.43666e-07	9.25849e-05	Down	ENSGALG00010024664	1.34902	-0.139005	7.29891e-05	0.00969103	Up	ENSGALG00010012430	1.10009	-0.664941	0.000197532	0.0111653	Up
ENSGALG00010020232	1.89652	0.397535	5.04771e-14	1.58292e-11	Up	ENSGALG00010024258	1.35937	7.31322	9.81161e-12	2.50453e-09	Up	ENSGALG00010016498	-1.038	1.97335	2.19108e-05	0.00137339	Down	ENSGALG00010002603	1.80848	-1.19181	7.69531e-07	1.67299e-05	Up	ENSGALG00010001083	2.15628	-1.32526	3.74385e-07	9.89576e-05	Up	ENSGALG00010024675	1.40321	3.01662	1.57261e-05	0.00257359	Up	ENSGALG00010012708	2.40914	0.399195	7.75424e-16	1.09358e-13	Up
ENSGALG00010020835	1.43748	2.23552	5.98493e-10	1.12152e-07	Up	ENSGALG00010024495	1.06179	2.66895	1.34814e-07	1.76402e-05	Up	ENSGALG00010016546	1.13704	1.54174	3.998e-06	0.000317898	Up	ENSGALG00010002617	3.38503	0.801889	3.30145e-20	2.94704e-18	Up	ENSGALG00010003459	1.77443	4.12755	1.6665e-06	0.000370571	Up	ENSGALG00010024750	2.01564	8.72474	9.24569e-10	3.61455e-07	Up	ENSGALG00010012723	2.32421	2.83925	2.27654e-16	3.30889e-14	Up
ENSGALG00010020915	1.04061	3.80861	4.39203e-06	0.0004218	Up	ENSGALG00010024633	-1.35122	1.22794	1.53451e-10	3.46287e-08	Down	ENSGALG00010016795	3.85908	3.07649	6.53498e-46	1.86003e-42	Up	ENSGALG00010002621	1.01775	0.00206001	0.00271563	0.0282875	Up	ENSGALG00010003516	8.54521	-0.72179	5.60828e-34	3.92832e-30	Up	ENSGALG00010025424	1.34851	0.750191	5.18494e-05	0.00748519	Up	ENSGALG00010012854	-1.14988	0.823469	4.73468e-05	0.00307949	Down
ENSGALG00010021090	1.73365	-1.54101	5.04757e-09	8.43054e-07	Up	ENSGALG00010024706	1.24138	-0.0729679	2.94177e-08	4.49082e-06	Up	ENSGALG00010016869	1.33679	10.5891	3.32961e-08	4.29682e-06	Up	ENSGALG00010002632	2.73841	2.53738	2.86239e-15	1.64179e-13	Up	ENSGALG00010003663	1.72652	-1.82602	6.71086e-05	0.00989605	Up	ENSGALG00010025483	-1.22355	1.80918	0.000175431	0.0194411	Down	ENSGALG00010012863	-1.35088	4.67056	7.60872e-07	6.19306e-05	Down
ENSGALG00010021140	-1.97872	-0.469528	4.79677e-15	1.71412e-12	Down	ENSGALG00010024748	1.19126	4.1402	2.57844e-09	4.8962e-07	Up	ENSGALG00010016891	1.52391	0.941019	1.44867e-09	2.32548e-07	Up	ENSGALG00010002644	4.31583	1.88595	5.14069e-30	1.28303e-27	Up	ENSGALG00010005009	-1.50011	-1.70506	0.000355774	0.0395558	Down	ENSGALG00010026019	-1.79236	-0.0107172	2.17693e-07	5.67373e-05	Down	ENSGALG00010012887	1.61936	-1.84137	3.08524e-06	0.000233756	Up
ENSGALG00010021226	2.96437	-0.454106	4.05947e-25	4.15852e-22	Up	ENSGALG00010024963	1.71159	1.60159	4.33374e-16	1.46697e-13	Up	ENSGALG00010016983	1.20089	3.19424	7.63701e-07	7.33766e-05	Up	ENSGALG00010002657	1.50224	-2.94093	0.00061193	0.00763722	Up	ENSGALG00010005923	-1.45499	0.0819509	0.000131394	0.0173651	Down	ENSGALG00010027015	1.16125	3.14715	0.000322532	0.0313056	Up	ENSGALG00010012891	1.10502	3.03849	5.15825e-05	0.00332462	Up
ENSGALG00010021228	1.94274	1.17699	1.54782e-15	5.94594e-13	Up	ENSGALG00010025047	1.07581	8.03355	5.77945e-08	8.18107e-06	Up	ENSGALG00010017127	1.05617	2.08383	1.53366e-05	0.00102475	Up	ENSGALG00010002685	2.37617	-1.65712	5.31814e-10	1.8619e-08	Up	ENSGALG00010005937	-1.75442	-1.46128	3.8067e-05	0.00612966	Down	ENSGALG00010027082	6.96057	4.67831	1.96439e-62	2.76469e-58	Up	ENSGALG00010013346	3.28122	3.13028	1.84765e-28	3.92804e-26	Up
ENSGALG00010021287	1.06375	1.43727	5.75902e-06	0.000546254	Up	ENSGALG00010025392	1.25087	1.96723	1.03812e-09	2.04614e-07	Up	ENSGALG00010017470	1.92018	9.0663	6.21343e-15	2.27187e-12	Up	ENSGALG00010002693	1.48299	-1.10233	3.14837e-05	0.000521337	Up	ENSGALG00010005987	-1.44399	0.0663623	0.00013499	0.0175099	Down	ENSGALG00010027297	1.23977	1.28554	0.000160557	0.0182232	Up	ENSGALG00010013380	4.91081	0.830427	2.00592e-45	7.14307e-43	Up
ENSGALG00010021871	1.12274	-1.47137	6.43182e-05	0.00470626	Up	ENSGALG00010025943	2.5464	0.426594	3.44188e-28	2.82071e-25	Up	ENSGALG00010017525	-1.32318	0.636286	1.74636e-07	1.9989e-05	Down	ENSGALG00010002739	5.76582	-2.12966	3.01397e-24	4.06254e-22	Up	ENSGALG00010006018	7.02089	-2.06392	2.78987e-21	5.58333e-18	Up	ENSGALG00010027838	-2.75401	6.02473	4.32453e-16	4.05756e-13	Down	ENSGALG00010013820	1.00569	-0.509642	0.000682433	0.0325103	Up
ENSGALG00010022233	1.13285	4.07377	5.85174e-07	6.66058e-05	Up	ENSGALG00010027090	-1.30045	4.25276	8.84422e-11	2.05542e-08	Down	ENSGALG00010017772	1.03739	1.50059	2.52914e-05	0.00150638	Up	ENSGALG00010002756	2.37481	-1.94021	2.3797e-09	7.78542e-08	Up	ENSGALG00010006631	1.36347	-0.204825	0.000390289	0.0427153	Up	ENSGALG00010027878	3.06842	1.33896	4.12058e-18	4.83276e-15	Up	ENSGALG00010013965	3.59051	-0.981229	3.85238e-23	7.31643e-21	Up
ENSGALG00010022249	1.068	1.04978	6.38231e-06	0.000597992	Up	ENSGALG00010027297	1.38416	-1.45543	2.35579e-07	3.03157e-05	Up	ENSGALG00010017812	3.08449	0.579241	7.75039e-29	6.80123e-26	Up	ENSGALG00010002766	1.33296	0.915665	7.26293e-05	0.00113045	Up	ENSGALG00010007142	5.16786	1.53088	2.26603e-30	1.05816e-26	Up	ENSGALG00010027999	1.22803	0.150102	0.000253515	0.0264294	Up	ENSGALG00010013994	3.05582	-1.71074	2.12203e-16	3.11611e-14	Up
ENSGALG00010022669	1.46269	-1.63001	1.68766e-06	0.000171739	Up	ENSGALG00010027316	-1.22202	0.432018	2.04238e-08	3.21232e-06	Down	ENSGALG00010018081	1.84349	3.47195	8.68499e-14	2.65862e-11	Up	ENSGALG00010002774	3.90183	-2.16353	6.44895e-17	4.34627e-15	Up	ENSGALG00010007220	1.74665	-0.858767	1.39343e-05	0.00247096	Up	ENSGALG00010028077	1.23334	-0.309247	0.000314734	0.0307609	Up	ENSGALG00010014042	2.73701	-0.950026	4.49946e-16	6.47377e-14	Up
ENSGALG00010022675	1.77093	2.80502	3.04416e-14	1.03825e-11	Up	ENSGALG00010027396	-1.51617	-1.21552	2.78706e-09	5.16634e-07	Down	ENSGALG00010018147	1.02265	-0.6063	0.000106624	0.00510363	Up	ENSGALG00010002788	3.79046	4.25588	1.11357e-25	1.6315e-23	Up	ENSGALG00010008957	-3.79025	-1.33309	1.2903e-15	1.43355e-12	Down	ENSGALG00010028161	1.58312	0.886198	2.1523e-06	0.000439007	Up	ENSGALG00010014056	1.5845	1.45879	1.56451e-08	1.52636e-06	Up
ENSGALG00010023172	2.35955	4.59591	1.68558e-23	1.61879e-20	Up	ENSGALG00010027697	2.74848	-0.941933	1.13728e-23	6.81099e-21	Up	ENSGALG00010018349	-1.25822	-0.78565	3.74795e-06	0.000300819	Down	ENSGALG00010002827	2.2833	-2.67005	1.29531e-07	3.28805e-06	Up	ENSGALG00010010568	2.81747	1.57019	5.0662e-13	3.54862e-10	Up	ENSGALG00010028450	-1.21579	0.801117	0.000226646	0.0243498	Down	ENSGALG00010014522	2.65836	1.00292	4.32801e-19	7.00548e-17	Up
ENSGALG00010023179	1.0281	7.37069	4.87764e-06	0.000465526	Up	ENSGALG00010028386	-1.21373	0.870945	1.10909e-08	1.89776e-06	Down	ENSGALG00010018796	1.50166	3.65861	7.85174e-10	1.32503e-07	Up	ENSGALG00010002878	1.28713	2.07014	0.000101555	0.00153288	Up	ENSGALG00010010817	2.39734	-1.04963	4.38874e-09	1.46385e-06	Up	ENSGALG00010028598	1.15571	0.123137	0.00054925	0.0498719	Up	ENSGALG00010014696	2.67022	3.82172	1.06661e-20	1.83045e-18	Up
ENSGALG00010023206	3.31697	8.47079	1.54388e-41	5.93083e-38	Up	ENSGALG00010028529	-1.00537	2.79184	5.79388e-07	6.73258e-05	Down	ENSGALG00010018865	-1.0934	0.470089	1.60267e-05	0.0010601	Down	ENSGALG00010002880	1.07425	1.45212	0.00118779	0.0136994	Up	ENSGALG00010011520	5.28427	-2.04075	1.13923e-18	1.59595e-15	Up	ENSGALG00010028613	2.22194	1.00012	7.25109e-11	3.18912e-08	Up	ENSGALG00010014742	5.04673	-0.733348	1.10671e-36	2.97433e-34	Up
ENSGALG00010023256	1.39701	4.10697	9.45109e-10	1.68867e-07	Up	ENSGALG00010029743	-1.28166	2.24587	3.32986e-10	6.91324e-08	Down	ENSGALG00010019029	-1.0879	1.23947	1.17951e-05	0.000825846	Down	ENSGALG00010002935	2.91549	-1.69474	4.45184e-13	2.09081e-11	Up	ENSGALG00010013687	2.37901	2.9403	3.6813e-10	1.61161e-07	Up	ENSGALG00010028753	1.86608	0.135157	5.65446e-08	1.5304e-05	Up	ENSGALG00010014944	6.78791	4.51478	2.35571e-83	2.58113e-80	Up
ENSGALG00010023286	-2.00915	3.46724	1.16731e-18	6.18514e-16	Down	ENSGALG00010000694	-1.0983	2.60319	5.22134e-08	7.52791e-06	Down	ENSGALG00010019114	1.05108	0.179933	3.77889e-05	0.00213483	Up	ENSGALG00010002940	3.67353	0.102779	4.52348e-22	4.61909e-20	Up	ENSGALG00010015737	1.84138	2.17338	8.97327e-07	0.000216735	Up	ENSGALG00010029378	1.2294	4.46893	0.000138314	0.016222	Up	ENSGALG00010014946	2.83475	0.474503	1.45278e-20	2.46349e-18	Up
ENSGALG00010023390	1.44279	6.32201	2.35336e-10	4.69633e-08	Up	ENSGALG00010001101	1.14649	1.67881	2.48212e-08	3.82664e-06	Up	ENSGALG00010020087	1.67967	1.73499	1.74596e-11	3.96243e-09	Up	ENSGALG00010002957	1.67004	1.49875	6.82266e-07	1.50021e-05	Up	ENSGALG00010017157	-3.54324	-1.16389	1.38397e-14	1.21175e-11	Down	ENSGALG00010029503	1.98989	-0.344115	1.61139e-08	4.82526e-06	Up	ENSGALG00010014956	8.31524	4.39343	1.84597e-104	3.75628e-101	Up
ENSGALG00010023702	1.19657	2.39684	2.02683e-07	2.5528e-05	Up	ENSGALG00010002749	2.58116	-0.960593	1.24011e-21	6.89632e-19	Up	ENSGALG00010020101	-1.16941	1.69308	2.02193e-06	0.000171707	Down	ENSGALG00010002967	1.05309	5.14452	0.00128389	0.0147156	Up	ENSGALG00010017885	1.48944	2.86879	5.33779e-05	0.00821726	Up	ENSGALG00010029571	-1.31227	-0.20769	0.000126091	0.015039	Down	ENSGALG00010014972	7.42651	4.67805	3.47138e-93	4.94463e-90	Up
ENSGALG00010023707	1.32145	-0.211158	1.8527e-07	2.37238e-05	Up	ENSGALG00010003516	-1.06011	-1.54309	7.13102e-05	0.00456943	Down	ENSGALG00010020320	1.03734	0.162784	4.50773e-05	0.00243448	Up	ENSGALG00010002982	1.71551	2.33153	2.95077e-07	7.03954e-06	Up	ENSGALG00010018094	2.00563	2.10171	9.55713e-08	2.78929e-05	Up	ENSGALG00010001033	2.17146	-1.08057	1.08586e-08	3.32227e-06	Up	ENSGALG00010015164	1.28853	-1.29943	7.21106e-05	0.00444651	Up
ENSGALG00010023805	1.02789	1.20798	1.27474e-05	0.00111293	Up	ENSGALG00010003601	-1.0041	-0.775798	3.76037e-05	0.00260277	Down	ENSGALG00010020498	1.11416	-0.933896	5.44931e-05	0.00282399	Up	ENSGALG00010002994	1.00063	1.96132	0.0023537	0.0249023	Up	ENSGALG00010019774	1.36881	2.16117	0.000204819	0.0251694	Up	ENSGALG00010001092	1.27907	-0.385688	0.000190264	0.0207579	Up	ENSGALG00010015711	2.73538	2.17635	6.81131e-21	1.18317e-18	Up
ENSGALG00010023864	1.23124	0.499177	3.6775e-07	4.44949e-05	Up	ENSGALG00010005028	-1.66221	-0.960735	4.94034e-11	1.16555e-08	Down	ENSGALG00010020629	1.07352	1.66905	1.27034e-05	0.00087159	Up	ENSGALG00010003018	3.7888	-0.16417	9.57881e-23	1.0583e-20	Up	ENSGALG00010020451	1.44085	-0.93821	0.000234785	0.0276396	Up	ENSGALG00010002829	1.35691	0.37721	5.40415e-05	0.00768263	Up	ENSGALG00010015814	1.93777	-1.73665	1.53728e-08	1.51014e-06	Up
ENSGALG00010024056	2.07705	-0.780589	1.83112e-13	5.30887e-11	Up	ENSGALG00010005965	-1.12756	3.2228	2.10352e-08	3.27539e-06	Down	ENSGALG00010020739	1.4379	-1.4602	7.0967e-07	6.95977e-05	Up	ENSGALG00010003061	2.45993	3.49836	6.40439e-13	2.93622e-11	Up	ENSGALG00010020769	1.52148	-0.597516	8.62102e-05	0.0123237	Up	ENSGALG00010003088	1.32412	1.21519	6.02405e-05	0.00839559	Up	ENSGALG00010015820	1.39306	3.04427	4.06742e-07	3.46924e-05	Up
ENSGALG00010024066	2.21254	-1.97007	2.03403e-10	4.11248e-08	Up	ENSGALG00010005986	-1.05054	1.07874	6.4563e-07	7.39199e-05	Down	ENSGALG00010020828	1.01861	3.79981	2.4663e-05	0.00148158	Up	ENSGALG00010003074	2.11601	1.98242	4.66781e-10	1.65138e-08	Up	ENSGALG00010021929	1.97846	-0.831693	1.15351e-06	0.00027389	Up	ENSGALG00010003459	1.26231	4.5521	9.18161e-05	0.0116416	Up	ENSGALG00010015831	2.5607	2.53975	6.75886e-19	1.0697e-16	Up
ENSGALG00010024069	2.69992	0.517311	1.56248e-25	1.8367e-22	Up	ENSGALG00010005987	-1.10501	2.79049	4.64347e-08	6.95226e-06	Down	ENSGALG00010020981	-1.07395	-0.499579	5.12091e-05	0.00269626	Down	ENSGALG00010003097	1.00539	4.77058	0.00209802	0.0224973	Up	ENSGALG00010022267	1.89136	-0.602074	1.7811e-06	0.000389867	Up	ENSGALG00010003516	-5.55378	-0.0788113	1.04076e-35	3.66193e-32	Down	ENSGALG00010015836	7.6461	-1.73977	8.30146e-35	2.07449e-32	Up
ENSGALG00010024258	1.14313	7.88184	4.03416e-07	4.80534e-05	Up	ENSGALG00010006704	-1.62212	0.256951	3.56912e-13	9.58187e-11	Down	ENSGALG00010021067	-1.02148	2.93605	2.43121e-05	0.00146798	Down	ENSGALG00010003164	-1.65418	7.81478	6.14232e-07	1.37073e-05	Down	ENSGALG00010023391	2.24434	-1.62958	2.96703e-07	8.15002e-05	Up	ENSGALG00010003758	-4.20193	-2.02461	7.22469e-17	7.26287e-14	Down	ENSGALG00010015847	7.1426	-0.322063	8.38902e-53	3.621e-50	Up
ENSGALG00010024495	-1.64052	1.80679	5.87499e-13	1.58377e-10	Down	ENSGALG00010006769	-1.12167	-0.93657	4.71854e-06	0.000450751	Down	ENSGALG00010021080	1.11651	3.24457	4.16769e-06	0.000326543	Up	ENSGALG00010003176	1.92106	-0.925786	1.10064e-07	2.82044e-06	Up	ENSGALG00010023419	1.30376	1.23824	0.000448375	0.0483176	Up	ENSGALG00010004289	1.59057	-0.490791	4.74198e-06	0.000878139	Up	ENSGALG00010015929	2.00038	-1.96094	1.7041e-08	1.65124e-06	Up
ENSGALG00010024909	-1.09593	-0.650443	3.20392e-05	0.00253938	Down	ENSGALG00010006973	1.00499	-0.451009	1.19572e-05	0.000985105	Up	ENSGALG00010021106	1.2482	3.20532	2.89207e-07	3.12035e-05	Up	ENSGALG00010003189	1.23389	4.51068	0.000172824	0.0024703	Up	ENSGALG00010023683	1.496	0.95653	7.08149e-05	0.0102273	Up	ENSGALG00010004423	1.28429	-1.1015	0.000305503	0.0300674	Up	ENSGALG00010016067	11.113	1.54777	5.36964e-89	6.37376e-86	Up
ENSGALG00010025394	2.22758	3.32731	3.78247e-21	2.76769e-18	Up	ENSGALG00010007119	-1.03603	-1.09378	2.51346e-05	0.00184609	Down	ENSGALG00010021184	1.04836	3.20739	1.49909e-05	0.00100676	Up	ENSGALG00010003199	2.55714	-1.8835	4.09228e-10	1.46312e-08	Up	ENSGALG00010025261	1.80159	-0.937507	5.63388e-06	0.00109618	Up	ENSGALG00010004601	1.26987	1.08272	0.000117764	0.0141659	Up	ENSGALG00010016127	1.04131	-1.30493	0.000977833	0.0433902	Up
ENSGALG00010025937	1.05685	0.997019	6.77234e-06	0.00062689	Up	ENSGALG00010007630	1.81349	-1.44022	1.26931e-11	3.13721e-09	Up	ENSGALG00010021455	1.23716	0.799885	9.00772e-07	8.46919e-05	Up	ENSGALG00010003205	1.65935	1.86774	7.18156e-07	1.57143e-05	Up	ENSGALG00010026464	3.39542	4.98513	7.30457e-18	9.3027e-15	Up	ENSGALG00010005744	3.78796	-1.49055	2.05222e-18	2.8883e-15	Up	ENSGALG00010016131	1.16914	-0.144073	5.39822e-05	0.00344808	Up
ENSGALG00010026026	1.71678	3.81966	1.07692e-13	3.24471e-11	Up	ENSGALG00010008691	-1.11103	-0.883554	4.89418e-06	0.000464678	Down	ENSGALG00010021512	1.03501	0.13028	5.26156e-05	0.00275928	Up	ENSGALG00010003223	1.74011	-0.287993	6.65427e-07	1.46797e-05	Up	ENSGALG00010026466	4.12605	3.42856	1.02621e-23	3.59403e-20	Up	ENSGALG00010005923	-1.21653	2.29717	0.000181576	0.0199648	Down	ENSGALG00010016177	6.96262	0.2985	6.04195e-59	3.18746e-56	Up
ENSGALG00010027091	2.47942	5.41416	1.28185e-25	1.64141e-22	Up	ENSGALG00010008727	1.21475	-0.534032	2.96551e-07	3.78491e-05	Up	ENSGALG00010021584	-1.09306	3.50754	6.24079e-06	0.000465096	Down	ENSGALG00010003254	1.1138	-0.490749	0.0012879	0.014749	Up	ENSGALG00010026783	4.27277	-0.00754054	1.01315e-21	2.83864e-18	Up	ENSGALG00010005925	-1.1879	1.30515	0.000296185	0.029775	Down	ENSGALG00010016206	5.92732	2.21364	3.46077e-64	2.34739e-61	Up
ENSGALG00010027228	3.01448	3.84397	3.57509e-35	1.0987e-31	Up	ENSGALG00010009480	-1.77154	0.547821	3.43277e-15	1.11358e-12	Down	ENSGALG00010021729	-2.32251	-0.698331	3.51236e-16	1.40101e-13	Down	ENSGALG00010003262	-1.58005	-1.21608	1.87544e-05	0.000322026	Down	ENSGALG00010026830	2.03852	-0.0327391	1.28059e-07	3.66117e-05	Up	ENSGALG00010005994	1.86371	-0.484232	1.34468e-07	3.57076e-05	Up	ENSGALG00010016263	3.75273	-0.42357	1.4234e-28	3.07196e-26	Up
ENSGALG00010027639	-1.29472	0.972951	3.97043e-08	5.81045e-06	Down	ENSGALG00010009785	2.34016	-2.06536	7.34583e-14	2.07967e-11	Up	ENSGALG00010021924	1.13692	-0.162023	1.22118e-05	0.00084602	Up	ENSGALG00010003263	-1.33213	1.27483	7.12572e-05	0.00111038	Down	ENSGALG00010027657	1.39585	0.203395	0.000227343	0.0269902	Up	ENSGALG00010006170	-2.60516	-0.764103	2.55512e-12	1.28431e-09	Down	ENSGALG00010016286	-1.69735	1.9745	1.37904e-09	1.51101e-07	Down
ENSGALG00010028053	1.08149	2.02931	3.21361e-06	0.000312534	Up	ENSGALG00010009848	1.41226	1.63416	1.19425e-11	2.9993e-09	Up	ENSGALG00010022186	1.15101	5.67506	1.84058e-06	0.000160447	Up	ENSGALG00010003264	-1.24587	-1.22943	0.000693109	0.00853968	Down	ENSGALG00010028367	-1.54794	0.152761	5.40509e-05	0.00823042	Down	ENSGALG00010007142	4.85972	3.60317	6.36119e-38	4.47637e-34	Up	ENSGALG00010016399	5.47773	-1.80046	1.45446e-27	3.00251e-25	Up
ENSGALG00010028072	1.14184	0.792896	1.82639e-06	0.000183427	Up	ENSGALG00010010542	1.11024	0.401328	3.23962e-07	4.06807e-05	Up	ENSGALG00010022343	-1.10236	2.83374	5.67709e-06	0.000429469	Down	ENSGALG00010003315	1.14111	-1.58738	0.0017455	0.0192062	Up	ENSGALG00010028825	1.81388	0.64889	2.2117e-06	0.000467404	Up	ENSGALG00010007447	1.24849	-0.174674	0.000242061	0.0258088	Up	ENSGALG00010016907	1.22236	7.26276	6.85496e-06	0.000493142	Up
ENSGALG00010028097	1.51362	-0.361534	9.09122e-09	1.45516e-06	Up	ENSGALG00010010757	1.18658	1.45119	1.15729e-08	1.95872e-06	Up	ENSGALG00010022419	-1.98067	3.30001	1.47834e-15	5.72335e-13	Down	ENSGALG00010003322	1.85926	-1.64101	9.57695e-07	2.02968e-05	Up	ENSGALG00010028834	1.7892	2.699	1.54224e-06	0.000354183	Up	ENSGALG00010010817	2.77386	0.763118	3.37426e-15	2.1586e-12	Up	ENSGALG00010016951	2.03373	-1.55588	2.85677e-09	3.08271e-07	Up
ENSGALG00010028195	1.29663	0.836916	7.75506e-08	1.06397e-05	Up	ENSGALG00010010773	1.10343	-0.28925	1.27766e-06	0.000141095	Up	ENSGALG00010022483	-1.17611	3.78501	1.21032e-06	0.000111409	Down	ENSGALG00010003400	1.65408	0.00218787	1.58805e-06	3.28303e-05	Up	ENSGALG00010030012	1.35568	4.17353	0.000213113	0.0257827	Up	ENSGALG00010011592	1.69114	-1.01963	2.75112e-06	0.000545341	Up	ENSGALG00010017224	1.02102	-1.03689	0.000883674	0.0395819	Up
ENSGALG00010028203	1.73322	4.63628	5.56084e-14	1.70896e-11	Up	ENSGALG00010014401	1.03488	-0.408494	7.48595e-06	0.000662294	Up	ENSGALG00010022489	-1.14935	1.01419	4.00904e-06	0.000317898	Down	ENSGALG00010003478	1.14823	2.12691	0.000507763	0.00645673	Up							ENSGALG00010013986	-1.51546	-1.86272	6.3255e-05	0.00872794	Down	ENSGALG00010017378	-1.96566	2.6388	2.27772e-12	2.87114e-10	Down
ENSGALG00010028879	1.48942	-0.811067	4.13002e-08	5.98697e-06	Up	ENSGALG00010014538	-1.04464	-0.787344	1.28234e-05	0.00103458	Down	ENSGALG00010022848	1.29364	2.07953	1.38698e-07	1.61565e-05	Up	ENSGALG00010003489	1.90324	3.15504	1.40837e-08	4.10008e-07	Up							ENSGALG00010014106	1.51787	0.891095	5.32415e-06	0.000960668	Up	ENSGALG00010017445	6.79589	0.120296	5.6285e-56	2.8633e-53	Up
ENSGALG00010029234	1.13496	2.95373	6.68397e-07	7.49677e-05	Up	ENSGALG00010014988	1.37817	-1.10295	3.86893e-08	5.84884e-06	Up	ENSGALG00010023008	1.10812	5.48757	4.30628e-06	0.000335405	Up	ENSGALG00010003506	2.02665	1.71603	2.54876e-09	8.29824e-08	Up							ENSGALG00010014638	1.41072	2.47886	1.52744e-05	0.00252908	Up	ENSGALG00010017460	8.87572	-0.621219	2.18148e-52	9.13912e-50	Up
ENSGALG00010029426	1.57144	0.0343164	6.80795e-10	1.26037e-07	Up	ENSGALG00010014991	1.01176	1.23123	1.23786e-06	0.000137676	Up	ENSGALG00010023065	-1.28698	-0.328969	1.14885e-06	0.000106496	Down	ENSGALG00010003541	2.84066	-0.222659	9.39466e-15	5.18978e-13	Up							ENSGALG00010014649	1.54492	-0.822672	1.32959e-05	0.00222769	Up	ENSGALG00010017466	4.43694	-0.63057	9.3343e-32	2.17964e-29	Up
ENSGALG00010029709	2.3527	5.25332	1.96494e-23	1.6774e-20	Up	ENSGALG00010016095	-1.29406	0.349008	2.75836e-09	5.16634e-07	Down	ENSGALG00010023167	-1.15452	3.89055	1.85511e-06	0.00016065	Down	ENSGALG00010003552	1.71197	0.285644	6.55969e-07	1.45186e-05	Up							ENSGALG00010014684	-1.90446	-1.59301	7.99935e-07	0.000181585	Down	ENSGALG00010017470	2.26499	9.94649	6.6401e-16	9.45816e-14	Up
ENSGALG00010029784	1.9981	0.888339	5.09251e-16	2.23576e-13	Up	ENSGALG00010016306	-1.27869	-1.18201	3.84106e-07	4.67259e-05	Down	ENSGALG00010023172	2.77772	6.0781	9.64332e-28	7.05195e-25	Up	ENSGALG00010003582	1.1677	3.09936	0.000385532	0.00505504	Up							ENSGALG00010016571	-1.20444	0.357353	0.000298839	0.0298288	Down	ENSGALG00010017501	4.37012	-1.31383	4.59189e-29	1.00626e-26	Up
ENSGALG00010000694	1.08684	2.06595	1.67058e-06	0.000171135	Up	ENSGALG00010016348	-2.34877	1.18791	1.35519e-26	1.05508e-23	Down	ENSGALG00010023179	3.23267	7.05513	1.1831e-35	1.19793e-32	Up	ENSGALG00010003583	1.64588	2.00015	8.52993e-07	1.83081e-05	Up							ENSGALG00010017121	1.60045	1.95004	1.14544e-06	0.000251342	Up	ENSGALG00010017512	5.66686	-1.26884	1.56328e-35	3.97631e-33	Up
ENSGALG00010001053	1.33946	0.500812	3.40865e-08	5.08518e-06	Up	ENSGALG00010016532	-1.39898	-1.39222	3.81067e-07	4.67259e-05	Down	ENSGALG00010023206	5.23518	9.72061	1.97459e-75	2.59915e-71	Up	ENSGALG00010003619	1.12496	1.40827	0.000698996	0.00860435	Up							ENSGALG00010017157	1.5504	1.3017	2.99352e-06	0.000585149	Up	ENSGALG00010017515	5.54558	0.19418	2.13545e-45	7.41885e-43	Up
ENSGALG00010003290	1.17491	-0.237603	3.40029e-06	0.000328609	Up	ENSGALG00010017286	-1.85112	1.67257	2.29861e-18	9.94211e-16	Down	ENSGALG00010023264	-1.05685	0.889191	2.33858e-05	0.00142513	Down	ENSGALG00010003632	3.91379	-2.15273	5.03698e-17	3.49966e-15	Up							ENSGALG00010017885	1.33874	2.58494	3.82273e-05	0.00572352	Up	ENSGALG00010017604	1.40178	-1.17145	1.37144e-05	0.000952919	Up
ENSGALG00010004105	1.22701	-0.114838	1.35713e-06	0.000143818	Up	ENSGALG00010018190	-1.02655	-0.300575	8.68242e-06	0.000746928	Down	ENSGALG00010023272	1.21827	0.32017	1.73264e-06	0.000152045	Up	ENSGALG00010003641	1.1199	-0.91167	0.00130025	0.0148275	Up							ENSGALG00010019596	1.23007	0.182559	0.000246529	0.0258929	Up	ENSGALG00010017632	1.24033	1.32238	8.90023e-06	0.00063706	Up
ENSGALG00010004289	1.00204	0.35694	3.74969e-05	0.00289536	Up	ENSGALG00010018407	-2.37529	-1.55714	5.40842e-17	2.10536e-14	Down	ENSGALG00010023359	-1.22759	1.02422	8.96004e-07	8.46919e-05	Down	ENSGALG00010003790	1.39389	2.72337	2.55701e-05	0.000429214	Up							ENSGALG00010019764	-1.32185	0.53371	6.53059e-05	0.00892345	Down	ENSGALG00010017720	1.0489	1.38378	0.000151023	0.00863925	Up
ENSGALG00010004648	1.01457	-0.673802	8.43381e-05	0.00594468	Up	ENSGALG00010019556	1.25101	1.04061	4.34761e-09	7.8717e-07	Up	ENSGALG00010023369	-1.96357	2.30096	3.59075e-15	1.35043e-12	Down	ENSGALG00010003791	1.75157	2.09045	1.76124e-07	4.38004e-06	Up							ENSGALG00010020769	1.39863	-0.426357	5.21209e-05	0.00748519	Up	ENSGALG00010017737	1.20448	2.40506	1.12631e-05	0.000794213	Up
ENSGALG00010004900	1.79787	-1.50109	3.25991e-09	5.56575e-07	Up	ENSGALG00010019791	-1.10513	1.44302	1.11688e-07	1.48641e-05	Down	ENSGALG00010023390	3.45165	4.80514	1.68982e-39	2.47145e-36	Up	ENSGALG00010003796	1.09803	0.617978	0.0010316	0.0120702	Up							ENSGALG00010022267	2.13502	-0.554151	2.88157e-09	1.01388e-06	Up	ENSGALG00010017783	1.54312	1.91154	3.15803e-08	2.95941e-06	Up
ENSGALG00010005876	1.35691	0.555558	2.39925e-08	3.72393e-06	Up	ENSGALG00010020213	-1.28335	0.387632	4.40037e-09	7.87564e-07	Down	ENSGALG00010023507	1.11933	-1.45507	0.00010307	0.00495148	Up	ENSGALG00010003825	2.4201	-0.928045	8.54034e-11	3.21551e-09	Up							ENSGALG00010022501	-2.33824	-1.00913	1.61073e-10	6.47698e-08	Down	ENSGALG00010017806	1.15874	-0.193894	7.65289e-05	0.0046821	Up
ENSGALG00010006646	-1.50403	-1.5858	2.67333e-07	3.33971e-05	Down	ENSGALG00010020214	-1.38836	-1.11335	6.29164e-08	8.74706e-06	Down	ENSGALG00010023587	1.55917	-0.545717	7.78887e-09	1.10242e-06	Up	ENSGALG00010003834	1.76018	-0.870368	8.78493e-07	1.88255e-05	Up							ENSGALG00010026464	3.29262	4.921	2.3511e-21	4.13618e-18	Up	ENSGALG00010018423	3.59869	-0.887262	4.29263e-24	8.26273e-22	Up
ENSGALG00010006864	-1.1456	-0.696173	9.10589e-06	0.000813495	Down	ENSGALG00010020995	-1.24413	0.886837	4.81028e-09	8.51146e-07	Down	ENSGALG00010023942	-1.32905	-1.14679	2.44363e-06	0.00020358	Down	ENSGALG00010003837	1.33113	-0.681317	0.000134309	0.00197636	Up							ENSGALG00010026466	4.35117	3.43872	2.78537e-32	7.84026e-29	Up	ENSGALG00010018796	1.1669	4.95647	1.76525e-05	0.00120886	Up
ENSGALG00010006935	1.29109	0.319233	1.14103e-07	1.48585e-05	Up	ENSGALG00010022766	1.19724	1.12181	1.37556e-08	2.30311e-06	Up	ENSGALG00010023978	1.19173	3.81773	8.69119e-07	8.29001e-05	Up	ENSGALG00010003895	1.04993	1.71855	0.00147575	0.0165763	Up							ENSGALG00010026494	-1.20397	1.32134	0.00027286	0.028237	Down	ENSGALG00010019771	2.8207	-0.962981	1.22779e-17	1.90094e-15	Up
ENSGALG00010007121	1.20845	0.0143229	8.55998e-07	9.46279e-05	Up	ENSGALG00010023607	-4.35604	-1.97552	6.55146e-29	5.66738e-26	Down	ENSGALG00010024066	-1.16789	-0.60689	1.15763e-05	0.000814862	Down	ENSGALG00010003909	2.97042	5.26424	1.57011e-17	1.13174e-15	Up							ENSGALG00010027657	1.1692	-0.0373851	0.000531016	0.0488465	Up	ENSGALG00010019803	1.12922	-0.775226	0.000242337	0.013175	Up
ENSGALG00010008727	1.05051	-1.60205	0.000322451	0.0191304	Up	ENSGALG00010025241	3.04173	3.09477	8.31256e-45	1.29435e-41	Up	ENSGALG00010024089	-1.05593	-0.0566182	4.14756e-05	0.00230132	Down	ENSGALG00010004036	4.70564	-1.5579	4.92018e-23	5.62026e-21	Up							ENSGALG00010028650	-1.56344	-0.982777	1.13521e-05	0.00194841	Down	ENSGALG00010019838	-2.13248	-1.52092	5.20708e-10	5.7945e-08	Down
ENSGALG00010008743	1.23015	-1.44613	1.1541e-05	0.00101336	Up	ENSGALG00010025352	-2.44906	-1.5054	3.37731e-16	1.16862e-13	Down	ENSGALG00010024258	2.31481	6.95984	1.88308e-20	1.18033e-17	Up	ENSGALG00010004043	2.20498	3.78754	7.40659e-11	2.82814e-09	Up							ENSGALG00010029057	1.5039	-0.685745	2.19841e-05	0.00347646	Up	ENSGALG00010020327	6.17107	1.42408	3.59684e-63	2.32879e-60	Up
ENSGALG00010008907	-1.15774	2.76385	2.75375e-07	3.41243e-05	Down	ENSGALG00010025908	-1.39251	-1.08046	1.91305e-08	3.07093e-06	Down	ENSGALG00010024274	2.17089	3.41908	3.58651e-18	1.74849e-15	Up	ENSGALG00010004056	2.07471	2.05636	9.23822e-10	3.16046e-08	Up							ENSGALG00010029093	-2.14957	-0.969819	3.39065e-09	1.1639e-06	Down	ENSGALG00010020357	1.97159	2.79901	1.94834e-12	2.47787e-10	Up
ENSGALG00010010540	-1.16252	-1.20426	4.54034e-05	0.00341994	Down	ENSGALG00010026063	2.80652	-2.40813	4.26471e-14	1.27704e-11	Up	ENSGALG00010024421	1.02286	4.35801	2.21594e-05	0.00137819	Up	ENSGALG00010004060	1.47081	2.68836	9.34906e-06	0.000170292	Up							ENSGALG00010029109	1.55397	2.17952	2.11139e-06	0.000436995	Up	ENSGALG00010020417	1.83815	2.65676	4.03386e-11	4.6714e-09	Up
ENSGALG00010010568	2.45215	1.45736	4.00528e-23	3.23922e-20	Up	ENSGALG00010026107	1.28518	-0.679325	1.09233e-07	1.46626e-05	Up	ENSGALG00010024441	-1.53829	5.95464	2.68583e-10	5.19905e-08	Down	ENSGALG00010004061	8.53817	-1.56374	1.30455e-33	4.50874e-31	Up							ENSGALG00010029968	-1.78135	-1.95383	5.1004e-06	0.000932247	Down	ENSGALG00010020498	1.41379	-0.192821	1.57258e-06	0.000121738	Up
ENSGALG00010010802	-1.67648	0.675199	2.2599e-12	5.51201e-10	Down	ENSGALG00010026284	-1.21021	2.23197	2.83327e-09	5.19021e-07	Down	ENSGALG00010024495	-9.60026	-0.171899	2.87284e-72	1.89076e-68	Down	ENSGALG00010004256	2.41385	-2.69411	1.03372e-07	2.66415e-06	Up							ENSGALG00010030042	1.55665	-1.93504	8.34843e-05	0.0108792	Up	ENSGALG00010020856	9.0634	7.20452	2.57584e-123	1.22301e-119	Up
ENSGALG00010011255	-1.15471	-0.696856	6.87317e-06	0.000632414	Down	ENSGALG00010026464	2.65065	3.7698	1.91402e-36	2.1288e-33	Up	ENSGALG00010024664	1.99289	-1.87528	2.55816e-10	5.02582e-08	Up	ENSGALG00010004300	2.73709	3.06132	2.61971e-15	1.52203e-13	Up													ENSGALG00010020897	3.89487	3.46363	1.80202e-37	4.93614e-35	Up
ENSGALG00010012262	1.32592	-1.17229	6.37112e-06	0.000597992	Up	ENSGALG00010026466	3.63743	2.18699	4.30428e-57	7.44689e-54	Up	ENSGALG00010024680	-1.11674	0.66686	9.22574e-06	0.000659991	Down	ENSGALG00010004359	-1.55858	-1.77488	1.05717e-05	0.000190248	Down													ENSGALG00010021028	1.18858	2.28012	1.54668e-05	0.00106946	Up
ENSGALG00010014048	1.32074	1.00388	2.47137e-08	3.7975e-06	Up	ENSGALG00010026474	-1.0269	1.68496	5.99073e-07	6.90975e-05	Down	ENSGALG00010024697	-1.75906	-1.12435	6.95031e-10	1.20378e-07	Down	ENSGALG00010004377	3.73386	3.84079	4.79692e-25	6.80607e-23	Up													ENSGALG00010021122	-4.5108	3.64503	9.44707e-47	3.45036e-44	Down
ENSGALG00010014529	-2.0495	-1.20674	6.76737e-13	1.79289e-10	Down	ENSGALG00010026626	1.25765	2.36363	7.08675e-10	1.41472e-07	Up	ENSGALG00010024722	-1.05043	1.5683	1.94758e-05	0.00125667	Down	ENSGALG00010004390	1.21966	-1.59745	0.000970983	0.0114105	Up													ENSGALG00010021130	4.82086	1.94711	2.53966e-48	1.00486e-45	Up
ENSGALG00010014638	1.74064	-1.9029	9.45038e-08	1.28508e-05	Up	ENSGALG00010026773	1.04138	-0.444496	6.42993e-06	0.000592429	Up	ENSGALG00010024728	1.26137	2.47203	2.50196e-07	2.7675e-05	Up	ENSGALG00010004472	1.67266	-2.12767	1.74189e-05	0.000302175	Up													ENSGALG00010021140	1.07052	0.958034	0.000109693	0.00653752	Up
ENSGALG00010015256	-1.2547	-1.38618	8.11577e-06	0.00072928	Down	ENSGALG00010026781	1.02938	2.21069	3.83245e-07	4.67259e-05	Up	ENSGALG00010024772	1.17619	3.40016	1.2404e-06	0.000112603	Up	ENSGALG00010004534	1.13575	-1.58991	0.0015778	0.0175616	Up													ENSGALG00010021202	1.79231	-0.76738	4.77133e-09	4.88941e-07	Up
ENSGALG00010017121	1.77065	-0.351615	9.89409e-12	2.26914e-09	Up	ENSGALG00010028984	-1.06912	-0.773433	7.74639e-06	0.00067385	Down	ENSGALG00010024953	-1.26912	0.347589	6.74527e-07	6.69862e-05	Down	ENSGALG00010004577	1.97477	-0.438884	2.34116e-08	6.63789e-07	Up													ENSGALG00010021455	1.38347	1.44169	7.38374e-07	6.04449e-05	Up
ENSGALG00010017298	1.76864	-1.72715	3.61472e-08	5.34075e-06	Up	ENSGALG00010029042	1.0025	-1.39115	8.91751e-05	0.00542401	Up	ENSGALG00010025047	1.42139	5.82023	4.80311e-09	6.94762e-07	Up	ENSGALG00010004707	1.11164	5.48405	0.000684943	0.00847005	Up													ENSGALG00010021630	8.89333	5.45015	1.05235e-116	2.99793e-113	Up
ENSGALG00010018468	-13.2097	3.54949	4.98258e-175	7.65624e-171	Down	ENSGALG00010029951	1.01511	0.381309	2.4478e-06	0.000255803	Up	ENSGALG00010025343	1.05905	3.41711	1.19326e-05	0.000831055	Up	ENSGALG00010004721	1.26633	1.21708	0.000147911	0.00213916	Up													ENSGALG00010021924	1.14152	0.0296408	6.81991e-05	0.00427275	Up
ENSGALG00010018565	9.4108	-0.0424366	1.33856e-71	1.02842e-67	Up							ENSGALG00010025429	-1.59133	1.12319	2.93929e-10	5.60723e-08	Down	ENSGALG00010004760	1.22993	2.4377	0.000194882	0.00275348	Up													ENSGALG00010022303	-1.01997	-0.771007	0.000529989	0.0260316	Down
ENSGALG00010018845	1.01091	0.21369	3.21909e-05	0.00253938	Up							ENSGALG00010025527	-1.07883	0.595659	1.86042e-05	0.00120634	Down	ENSGALG00010004902	1.80747	0.627157	1.34899e-07	3.40505e-06	Up													ENSGALG00010022348	4.39578	2.25706	1.76221e-43	5.83743e-41	Up
ENSGALG00010019384	1.9717	-1.42059	3.03342e-10	5.82645e-08	Up							ENSGALG00010025592	1.29248	10.2802	9.00047e-08	1.08691e-05	Up	ENSGALG00010004935	1.6277	4.5013	9.39526e-07	1.99745e-05	Up													ENSGALG00010022388	1.29275	0.240742	6.41095e-06	0.000468295	Up
ENSGALG00010019668	-1.06372	-1.079	8.8517e-05	0.00621074	Down							ENSGALG00010025660	-1.15779	0.954933	3.59258e-06	0.000290117	Down	ENSGALG00010004963	1.19266	-0.714459	0.000610543	0.00762698	Up													ENSGALG00010022817	1.11448	-0.305442	0.000136372	0.00792853	Up
ENSGALG00010020995	2.79477	0.614607	2.22449e-26	3.10741e-23	Up							ENSGALG00010025935	-1.65067	-0.17258	4.72372e-10	8.63587e-08	Down	ENSGALG00010004966	1.12907	3.08635	0.000593316	0.00743292	Up													ENSGALG00010022821	3.29872	1.39306	1.68303e-27	3.42473e-25	Up
ENSGALG00010020997	1.50225	0.102803	3.06485e-09	5.29152e-07	Up							ENSGALG00010025943	-1.73221	0.628693	2.01591e-11	4.49754e-09	Down	ENSGALG00010004981	1.19989	3.6641	0.000262298	0.00360766	Up													ENSGALG00010022972	2.13496	2.40197	4.64086e-14	6.12078e-12	Up
ENSGALG00010021571	1.44048	-1.48882	1.0115e-06	0.000109455	Up							ENSGALG00010026109	1.26717	-0.534243	1.95177e-06	0.000166826	Up	ENSGALG00010004993	1.31842	1.61337	7.33963e-05	0.00113976	Up													ENSGALG00010023003	2.13235	1.36903	1.68459e-13	2.16173e-11	Up
ENSGALG00010021820	1.35772	-0.616135	3.84796e-07	4.61936e-05	Up							ENSGALG00010026595	1.52071	2.33625	6.33502e-10	1.11184e-07	Up	ENSGALG00010005008	-1.50141	3.76061	5.97566e-06	0.000112809	Down													ENSGALG00010023054	4.53717	-0.268884	4.92666e-36	1.27592e-33	Up
ENSGALG00010021899	1.20258	1.70761	2.78221e-07	3.42011e-05	Up							ENSGALG00010026625	1.06824	-0.164502	3.64548e-05	0.00206834	Up	ENSGALG00010005050	2.54976	-0.951757	4.52298e-12	1.91715e-10	Up													ENSGALG00010023172	1.62826	5.75404	3.14734e-09	3.34558e-07	Up
ENSGALG00010022011	2.28862	-0.700041	6.22577e-16	2.58554e-13	Up							ENSGALG00010026638	1.21826	1.99525	6.70414e-07	6.69862e-05	Up	ENSGALG00010005070	1.18245	3.61648	0.000319893	0.00429039	Up													ENSGALG00010023179	1.90097	6.72976	6.79032e-12	8.33804e-10	Up
ENSGALG00010022586	1.25478	-1.32053	7.31693e-06	0.000661364	Up							ENSGALG00010026822	-1.09112	0.655228	1.39795e-05	0.000947518	Down	ENSGALG00010005073	2.48193	-2.18071	1.35545e-09	4.5448e-08	Up													ENSGALG00010023206	4.46104	9.66066	2.87906e-47	1.10836e-44	Up
ENSGALG00010022989	1.62121	0.615006	2.70753e-11	5.94341e-09	Up							ENSGALG00010026885	1.75224	0.640005	7.75602e-12	1.96332e-09	Up	ENSGALG00010005104	1.1046	0.969916	0.00092847	0.0109876	Up													ENSGALG00010023399	1.05588	3.58068	0.000105305	0.00630237	Up
ENSGALG00010023484	1.63004	2.92555	1.93347e-12	4.79188e-10	Up							ENSGALG00010026893	1.13592	8.08196	2.42672e-06	0.000203458	Up	ENSGALG00010005109	1.69115	0.633008	6.80849e-07	1.49954e-05	Up													ENSGALG00010023813	1.7687	0.0331014	3.17494e-09	3.34992e-07	Up
ENSGALG00010023549	1.06866	-0.329166	2.10113e-05	0.00178375	Up							ENSGALG00010027095	1.02238	-0.832141	0.000191849	0.00814617	Up	ENSGALG00010005128	4.65963	0.690449	4.09378e-32	1.28326e-29	Up													ENSGALG00010023885	4.7336	-0.167182	4.04198e-38	1.1289e-35	Up
ENSGALG00010023690	1.12986	-1.27342	7.4691e-05	0.00536309	Up							ENSGALG00010027403	-1.50328	4.39555	7.08584e-10	1.21131e-07	Down	ENSGALG00010005194	6.78646	-0.907012	6.55524e-37	2.94527e-34	Up													ENSGALG00010024117	-1.13994	2.41296	3.11682e-05	0.00208432	Down
ENSGALG00010024248	-1.98551	4.19263	2.60248e-18	1.33299e-15	Down							ENSGALG00010027578	-1.00506	2.91609	3.37816e-05	0.00193944	Down	ENSGALG00010005231	1.72164	-1.19716	2.76592e-06	5.54789e-05	Up													ENSGALG00010024186	1.78426	-2.05464	4.69348e-07	3.95585e-05	Up
ENSGALG00010024292	-1.02434	1.8437	6.47309e-06	0.000602821	Down							ENSGALG00010027697	-2.51227	-0.652179	3.51562e-18	1.74849e-15	Down	ENSGALG00010005232	1.16637	-0.229914	0.000687427	0.00848884	Up													ENSGALG00010024258	1.90323	6.94123	6.40007e-12	7.92719e-10	Up
ENSGALG00010025363	2.23497	1.19965	1.9336e-19	1.18847e-16	Up							ENSGALG00010027701	2.13737	-1.56387	2.93346e-12	8.21557e-10	Up	ENSGALG00010005242	1.01738	4.0063	0.00187758	0.0203652	Up													ENSGALG00010024374	2.35609	0.748751	1.25106e-15	1.74707e-13	Up
ENSGALG00010025366	1.16748	2.2444	4.26179e-07	5.03744e-05	Up							ENSGALG00010027808	-1.0526	-0.0817655	4.7705e-05	0.00255261	Down	ENSGALG00010005268	2.16148	-0.72539	2.71112e-09	8.8056e-08	Up													ENSGALG00010024717	1.22342	6.35245	6.77661e-06	0.00049248	Up
ENSGALG00010025712	-2.38478	-1.61204	7.063e-15	2.46659e-12	Down							ENSGALG00010027890	1.02493	1.76191	2.92379e-05	0.00171048	Up	ENSGALG00010005270	1.16791	1.95172	0.000413509	0.00539073	Up													ENSGALG00010024750	5.9529	3.49227	4.4834e-68	3.36114e-65	Up
ENSGALG00010025901	1.62914	-0.491806	5.79324e-10	1.099e-07	Up							ENSGALG00010027999	2.00772	-0.555403	5.60719e-13	1.64017e-10	Up	ENSGALG00010005285	1.04268	1.57876	0.00163676	0.0181281	Up													ENSGALG00010024759	3.80475	1.15942	2.66003e-33	6.31491e-31	Up
ENSGALG00010026382	1.04452	-1.62127	0.000625605	0.0332631	Up							ENSGALG00010028108	-1.0303	2.21957	2.37853e-05	0.00144279	Down	ENSGALG00010005303	-1.89135	-0.749388	1.22585e-07	3.12247e-06	Down													ENSGALG00010024791	-1.60021	0.806088	2.13296e-08	2.03905e-06	Down
ENSGALG00010026464	3.56938	3.95026	2.30341e-46	1.17981e-42	Up							ENSGALG00010028370	-1.46712	1.39611	4.28111e-09	6.33171e-07	Down	ENSGALG00010005308	1.17527	0.286134	0.00050949	0.00647259	Up													ENSGALG00010024834	-1.09939	4.59807	5.19196e-05	0.00333128	Down
ENSGALG00010026466	3.07567	2.54694	4.65989e-35	1.1934e-31	Up							ENSGALG00010028598	1.54478	-0.0325793	3.91658e-09	5.99465e-07	Up	ENSGALG00010005333	1.4975	-2.25786	0.000123675	0.00184404	Up													ENSGALG00010024948	3.52823	-1.0066	4.04468e-23	7.58058e-21	Up
ENSGALG00010026494	-2.05663	2.14782	9.00066e-19	4.93943e-16	Down							ENSGALG00010028613	1.64379	-0.151277	3.67621e-10	6.91285e-08	Up	ENSGALG00010005343	-1.62477	-0.163179	3.77376e-06	7.37196e-05	Down													ENSGALG00010024959	2.03977	-1.64612	3.8038e-09	3.95485e-07	Up
ENSGALG00010026783	3.82014	-1.42662	1.59289e-26	2.44763e-23	Up							ENSGALG00010028753	1.07082	0.37865	2.72803e-05	0.00161027	Up	ENSGALG00010005359	1.04911	3.70448	0.00136595	0.015433	Up													ENSGALG00010024983	1.48788	0.292983	2.4088e-07	2.11796e-05	Up
ENSGALG00010026790	1.12015	-1.02188	7.46294e-05	0.00536309	Up							ENSGALG00010029180	1.0255	4.72158	2.07953e-05	0.00132236	Up	ENSGALG00010005387	2.20652	2.84218	7.88572e-11	2.97736e-09	Up													ENSGALG00010025182	1.00895	0.0817302	0.000390252	0.0198527	Up
ENSGALG00010026955	1.54621	-0.88412	2.61033e-08	3.97132e-06	Up							ENSGALG00010029386	1.35372	2.83462	3.08571e-08	4.02151e-06	Up	ENSGALG00010005444	1.16193	1.19296	0.000484353	0.00620588	Up													ENSGALG00010025370	1.63643	2.69369	3.58425e-09	3.75398e-07	Up
ENSGALG00010027643	1.03349	0.140129	2.8905e-05	0.00232542	Up							ENSGALG00010029523	4.13227	0.581522	5.06571e-45	1.11133e-41	Up	ENSGALG00010005464	1.19482	1.22785	0.000336955	0.0044924	Up													ENSGALG00010025424	1.00374	1.00698	0.000318338	0.0166096	Up
ENSGALG00010028222	-1.25335	-1.48554	2.17904e-05	0.00183973	Down							ENSGALG00010029608	1.14967	5.29936	1.92063e-06	0.000165237	Up	ENSGALG00010005470	2.22075	0.621943	1.62108e-10	5.93764e-09	Up													ENSGALG00010025480	1.18253	0.212719	3.6635e-05	0.00240474	Up
ENSGALG00010028288	1.403	-0.808928	3.3525e-07	4.08846e-05	Up							ENSGALG00010029612	2.42049	3.69994	7.57741e-22	5.24955e-19	Up	ENSGALG00010005472	1.55362	4.21768	2.7464e-06	5.51695e-05	Up													ENSGALG00010025533	1.25818	-0.541386	2.06358e-05	0.0013997	Up
ENSGALG00010028373	1.27467	-0.14954	4.47618e-07	5.25045e-05	Up							ENSGALG00010029758	1.63061	-1.56202	5.79825e-08	7.2688e-06	Up	ENSGALG00010005497	1.10178	-1.02613	0.00170992	0.0188609	Up													ENSGALG00010026066	1.90425	1.76202	1.53098e-11	1.84807e-09	Up
ENSGALG00010028694	-1.06641	-1.12192	0.000103808	0.00712105	Down							ENSGALG00010030014	1.13741	4.48296	2.50853e-06	0.000206686	Up	ENSGALG00010005499	1.80716	4.06755	6.23711e-08	1.66475e-06	Up													ENSGALG00010026205	3.24789	2.70365	7.80645e-28	1.63522e-25	Up
ENSGALG00010028824	-2.02179	1.39244	1.11669e-17	5.36218e-15	Down							ENSGALG00010000694	-1.58356	1.15973	2.41015e-10	4.80678e-08	Down	ENSGALG00010005505	4.01553	-0.725523	1.09989e-22	1.1956e-20	Up													ENSGALG00010026367	2.13642	2.46809	3.37852e-14	4.49754e-12	Up
ENSGALG00010029072	1.83868	-1.07077	9.5904e-11	2.01871e-08	Up							ENSGALG00010000698	1.07204	0.202359	3.0849e-05	0.00179675	Up	ENSGALG00010005522	3.66203	3.77275	2.5636e-24	3.49038e-22	Up													ENSGALG00010026635	1.37393	1.29191	1.1744e-06	9.39783e-05	Up
ENSGALG00010029113	1.21101	-0.118946	1.39323e-06	0.000146633	Up							ENSGALG00010002111	-1.1765	-0.511159	8.39869e-06	0.000610784	Down	ENSGALG00010005530	2.36806	2.3713	4.42931e-12	1.88932e-10	Up													ENSGALG00010026700	4.53473	1.35111	6.29394e-44	2.13454e-41	Up
ENSGALG00010029114	1.0253	-1.01941	0.000211628	0.0134375	Up							ENSGALG00010002671	1.21287	0.711043	1.50339e-06	0.00013462	Up	ENSGALG00010005553	2.02215	-0.371728	1.2132e-08	3.55494e-07	Up													ENSGALG00010027015	1.09418	2.11671	6.83929e-05	0.00427275	Up
ENSGALG00010029824	-1.0772	-0.8064	2.62043e-05	0.00215324	Down							ENSGALG00010002783	2.18074	-2.2828	2.12481e-10	4.30291e-08	Up	ENSGALG00010005558	1.51156	2.50587	5.42898e-06	0.000103797	Up													ENSGALG00010027126	2.13593	2.56417	3.3726e-14	4.49754e-12	Up
												ENSGALG00010002921	-1.05024	-0.491044	7.6008e-05	0.00381867	Down	ENSGALG00010005573	2.51217	-0.106629	3.00428e-12	1.30628e-10	Up													ENSGALG00010027172	1.24633	1.74173	6.83047e-06	0.000493142	Up
												ENSGALG00010003656	1.55644	-0.650346	1.0503e-08	1.41072e-06	Up	ENSGALG00010005667	3.40518	-3.29168	6.52577e-10	2.27289e-08	Up													ENSGALG00010027193	1.03773	1.95373	0.000162283	0.00924624	Up
												ENSGALG00010003758	-3.78241	-1.23458	2.66296e-28	2.19078e-25	Down	ENSGALG00010005724	1.79063	4.42598	7.97132e-08	2.09038e-06	Up													ENSGALG00010027297	1.98837	0.95215	5.33185e-12	6.66201e-10	Up
												ENSGALG00010003950	1.00838	2.59003	3.40356e-05	0.00193944	Up	ENSGALG00010005743	2.97001	-0.411472	1.95348e-15	1.14482e-13	Up													ENSGALG00010027528	9.46238	1.26892	5.86536e-81	5.56975e-78	Up
												ENSGALG00010004107	7.54446	-2.08903	6.37255e-37	6.99016e-34	Up	ENSGALG00010005784	1.55234	1.77774	3.36174e-06	6.60537e-05	Up													ENSGALG00010027644	-1.10404	1.72002	7.17326e-05	0.00444243	Down
												ENSGALG00010004592	1.3311	1.22948	9.68217e-08	1.1586e-05	Up	ENSGALG00010005792	1.23723	2.44892	0.000180438	0.00256824	Up													ENSGALG00010027838	-1.85765	6.15027	1.90929e-11	2.28537e-09	Down
												ENSGALG00010005672	1.13962	-0.70396	2.33051e-05	0.00142513	Up	ENSGALG00010005841	1.20637	-1.33509	0.00089714	0.0107299	Up													ENSGALG00010027999	1.70536	0.228261	5.12051e-09	5.20976e-07	Up
												ENSGALG00010005922	1.745	0.933766	8.38085e-12	2.04291e-09	Up	ENSGALG00010005843	1.33315	-0.74967	0.000140873	0.00205724	Up													ENSGALG00010028053	7.08967	2.36106	8.44085e-79	7.07244e-76	Up
												ENSGALG00010005937	-1.98335	-1.54155	4.71143e-11	1.01666e-08	Down	ENSGALG00010005848	1.01124	0.0849378	0.00281147	0.0291282	Up													ENSGALG00010028077	1.01854	-0.988445	0.000801919	0.0364937	Up
												ENSGALG00010005965	-1.7808	0.775653	3.90889e-12	1.07193e-09	Down	ENSGALG00010005851	2.75508	1.75196	3.69832e-15	2.10336e-13	Up													ENSGALG00010028079	8.13878	1.8196	4.21533e-83	4.28879e-80	Up
												ENSGALG00010005973	-1.04193	-0.270312	5.84157e-05	0.00300362	Down	ENSGALG00010005859	2.11081	-1.95782	9.88731e-08	2.55799e-06	Up													ENSGALG00010028475	7.95367	1.77282	1.11172e-80	9.89708e-78	Up
												ENSGALG00010005987	-1.43127	0.264213	2.79334e-08	3.71402e-06	Down	ENSGALG00010005860	1.4248	2.43747	1.74007e-05	0.000302175	Up													ENSGALG00010028683	1.29354	1.619	3.33537e-06	0.000250048	Up
												ENSGALG00010006668	1.19915	-1.57568	4.51276e-05	0.00243448	Up	ENSGALG00010005871	2.32479	2.01253	1.22147e-11	4.97408e-10	Up													ENSGALG00010028753	1.09895	-0.470358	0.000230176	0.0128071	Up
												ENSGALG00010007088	1.01149	1.00509	4.80861e-05	0.00256258	Up	ENSGALG00010005915	1.01859	3.48688	0.00187803	0.0203652	Up													ENSGALG00010029213	2.6114	3.15659	6.31747e-20	1.05866e-17	Up
												ENSGALG00010007206	1.41698	-2.17563	1.56452e-05	0.00104009	Up	ENSGALG00010005934	3.05133	0.395319	4.8966e-17	3.41976e-15	Up													ENSGALG00010029335	-1.57423	-0.747742	2.9076e-07	2.52536e-05	Down
												ENSGALG00010007238	1.91278	-1.06617	1.25423e-11	2.94406e-09	Up	ENSGALG00010005966	1.16008	2.62649	0.000429452	0.00555526	Up													ENSGALG00010029353	3.99828	-0.598606	3.1383e-29	6.98468e-27	Up
												ENSGALG00010008491	1.0167	1.08979	4.21855e-05	0.00232051	Up	ENSGALG00010005985	1.76289	-0.377386	5.0592e-07	1.14997e-05	Up													ENSGALG00010029410	5.01147	3.39152	2.31588e-54	1.09958e-51	Up
												ENSGALG00010008786	1.56723	0.178204	1.51135e-09	2.39686e-07	Up	ENSGALG00010006019	9.71307	-0.421715	1.39773e-46	2.09334e-43	Up													ENSGALG00010029459	2.06116	-0.738751	2.5711e-11	3.0519e-09	Up
												ENSGALG00010009785	2.39999	-1.87934	6.44072e-14	2.11948e-11	Up	ENSGALG00010006035	1.91444	3.92974	1.11231e-08	3.27356e-07	Up													ENSGALG00010029649	4.22134	3.91636	1.13261e-42	3.58508e-40	Up
												ENSGALG00010009797	1.15729	-0.705191	1.97544e-05	0.00126843	Up	ENSGALG00010006043	1.80695	-0.380025	2.08509e-07	5.16635e-06	Up													ENSGALG00010029778	2.84058	-1.73658	7.34596e-15	1.00611e-12	Up
												ENSGALG00010010083	1.17671	-1.19623	8.31163e-05	0.00414416	Up	ENSGALG00010006046	2.59145	0.220606	2.97622e-13	1.41754e-11	Up													ENSGALG00010000565	2.03863	-0.901236	1.02246e-10	1.16511e-08	Up
												ENSGALG00010010296	1.3621	0.168707	1.34731e-07	1.58345e-05	Up	ENSGALG00010006054	6.20596	1.23043	2.89393e-46	3.90073e-43	Up													ENSGALG00010000694	-2.5996	0.260383	2.33693e-17	3.57927e-15	Down
												ENSGALG00010010552	1.5307	0.508469	2.02427e-09	3.17208e-07	Up	ENSGALG00010006069	1.27121	0.822144	0.000141769	0.00206808	Up													ENSGALG00010000698	1.0425	0.557849	0.000287334	0.0153864	Up
												ENSGALG00010010568	2.31146	1.06645	4.73512e-19	2.59701e-16	Up	ENSGALG00010006083	1.88901	0.334971	4.45141e-08	1.21705e-06	Up													ENSGALG00010001056	-1.48729	-0.409731	6.91663e-07	5.72794e-05	Down
												ENSGALG00010010817	1.51332	-1.31551	2.68623e-07	2.92221e-05	Up	ENSGALG00010006119	3.46045	-1.35651	9.14291e-18	6.77128e-16	Up													ENSGALG00010001092	1.6463	-1.17881	1.38605e-07	1.24955e-05	Up
												ENSGALG00010011204	1.42902	4.31919	4.33916e-09	6.34627e-07	Up	ENSGALG00010006186	1.61412	-1.61265	1.79166e-05	0.000309612	Up													ENSGALG00010002550	-1.25884	1.43519	5.18586e-06	0.000382733	Down
												ENSGALG00010014275	1.29981	-0.626051	1.43911e-06	0.000129746	Up	ENSGALG00010006293	2.41597	1.22758	3.43875e-12	1.4856e-10	Up													ENSGALG00010002783	1.21653	0.352461	1.81329e-05	0.00123581	Up
												ENSGALG00010014625	1.21699	4.25469	5.00402e-07	5.10604e-05	Up	ENSGALG00010006318	1.5868	-2.42161	9.65903e-05	0.0014645	Up													ENSGALG00010003058	-1.17694	3.65415	1.61874e-05	0.00111388	Down
												ENSGALG00010014941	1.06012	-0.0150054	4.11785e-05	0.00229675	Up	ENSGALG00010006331	2.32329	0.0321588	5.45846e-11	2.10213e-09	Up													ENSGALG00010003459	1.5937	4.51969	6.96587e-09	7.03701e-07	Up
												ENSGALG00010015130	1.33099	-0.974529	1.51556e-06	0.000134792	Up	ENSGALG00010006361	2.02099	-0.0224004	6.96172e-09	2.12301e-07	Up													ENSGALG00010003689	1.41498	-1.0452	3.17213e-06	0.000239068	Up
												ENSGALG00010015640	-1.66879	-0.856	2.59151e-09	4.01318e-07	Down	ENSGALG00010006366	1.52717	-1.55285	3.89579e-05	0.000636502	Up													ENSGALG00010003723	1.11436	-0.997659	0.000421983	0.0212393	Up
												ENSGALG00010016571	-1.09076	-0.224254	2.79718e-05	0.00164372	Down	ENSGALG00010006446	1.82153	0.200588	1.39822e-07	3.51616e-06	Up													ENSGALG00010003784	1.07928	-0.129508	0.000206596	0.0115856	Up
												ENSGALG00010017293	1.14224	-1.59631	9.40303e-05	0.00456723	Up	ENSGALG00010006472	1.14696	-1.59803	0.00203079	0.0218286	Up													ENSGALG00010004035	1.17374	-1.94955	0.000699173	0.0331874	Up
												ENSGALG00010017885	1.79228	0.0770225	9.11222e-12	2.1808e-09	Up	ENSGALG00010006653	1.00643	4.25462	0.0020924	0.022455	Up													ENSGALG00010004601	1.16024	-0.0341415	8.01219e-05	0.00487716	Up
												ENSGALG00010018957	-1.02388	2.32519	2.6417e-05	0.00156634	Down	ENSGALG00010006681	1.26834	2.48778	0.000123466	0.00184297	Up													ENSGALG00010004842	1.2845	1.197	4.52628e-06	0.000335794	Up
												ENSGALG00010020431	-1.65978	-0.351925	5.2332e-10	9.43625e-08	Down	ENSGALG00010006853	1.15306	4.27528	0.000439604	0.00565943	Up													ENSGALG00010005923	-1.04343	0.0515714	0.000236011	0.0129797	Down
												ENSGALG00010020769	1.0077	-0.283276	0.000115712	0.00538203	Up	ENSGALG00010006855	1.59694	0.615678	2.52017e-06	5.10051e-05	Up													ENSGALG00010005925	-1.73143	-1.06492	4.52599e-08	4.18624e-06	Down
												ENSGALG00010020995	1.7565	0.777548	6.94903e-12	1.81638e-09	Up	ENSGALG00010006913	3.89435	6.50203	7.94693e-27	1.40943e-24	Up													ENSGALG00010006170	-1.37482	-0.408638	4.34524e-06	0.00032405	Down
												ENSGALG00010021294	1.05128	-0.481208	6.61773e-05	0.00335036	Up	ENSGALG00010006944	4.00905	0.870038	5.94302e-26	9.02895e-24	Up													ENSGALG00010006230	-1.37353	0.463616	1.68686e-06	0.000129879	Down
												ENSGALG00010021536	1.05595	-0.843623	8.77511e-05	0.0043261	Up	ENSGALG00010007106	-1.04883	4.62203	0.00135216	0.0153029	Down													ENSGALG00010006487	2.46186	-1.94032	3.57407e-11	4.17288e-09	Up
												ENSGALG00010021569	-1.01717	-0.831659	0.000141409	0.00650828	Down	ENSGALG00010007155	3.50114	-0.68719	2.51808e-19	2.08229e-17	Up													ENSGALG00010006561	-1.55069	-0.804199	3.81087e-07	3.27e-05	Down
												ENSGALG00010021929	2.79345	-1.20347	3.07851e-20	1.84193e-17	Up	ENSGALG00010007162	1.54713	-0.721151	1.01343e-05	0.000183356	Up													ENSGALG00010007142	4.7044	3.50558	1.74837e-49	7.11535e-47	Up
												ENSGALG00010022070	-1.01815	-0.17469	8.93308e-05	0.00438754	Down	ENSGALG00010007183	1.04575	0.801596	0.00177316	0.0193997	Up													ENSGALG00010007389	1.13654	-1.54662	0.00044246	0.0221137	Up
												ENSGALG00010022646	1.14644	-0.742824	2.18298e-05	0.00137339	Up	ENSGALG00010007184	1.28338	-0.391232	0.000186079	0.00264017	Up													ENSGALG00010009854	2.43754	0.342992	1.41972e-15	1.96334e-13	Up
												ENSGALG00010023419	1.05963	0.89968	2.21968e-05	0.00137819	Up	ENSGALG00010007223	2.35706	1.5669	8.70126e-12	3.58668e-10	Up													ENSGALG00010010542	1.04329	0.53823	0.000221717	0.0123849	Up
												ENSGALG00010023420	1.17461	1.34856	2.05264e-06	0.000173198	Up	ENSGALG00010007375	1.08091	3.83692	0.000975234	0.0114405	Up													ENSGALG00010010568	1.93348	1.33499	1.16674e-11	1.42043e-09	Up
												ENSGALG00010023423	1.57488	3.50108	1.31083e-10	2.78297e-08	Up	ENSGALG00010007388	1.73572	0.398158	4.22066e-07	9.79179e-06	Up													ENSGALG00010010817	2.18661	1.76672	1.79787e-14	2.43895e-12	Up
												ENSGALG00010023683	1.1279	1.17736	5.9765e-06	0.000449535	Up	ENSGALG00010007504	3.6592	-1.91508	2.15211e-16	1.36832e-14	Up													ENSGALG00010011196	1.13878	-0.861529	0.00019258	0.0109287	Up
												ENSGALG00010023713	2.16495	0.829863	6.32062e-17	2.68382e-14	Up	ENSGALG00010007571	1.491	-1.03168	2.44601e-05	0.000411094	Up													ENSGALG00010013602	1.01393	-0.726531	0.000727624	0.0342055	Up
												ENSGALG00010024289	1.37363	0.140061	1.15749e-07	1.37261e-05	Up	ENSGALG00010007572	1.78847	-1.02471	8.09018e-07	1.74756e-05	Up													ENSGALG00010014462	-1.52183	0.285611	1.56764e-07	1.39559e-05	Down
												ENSGALG00010025117	1.53244	1.21418	9.48243e-10	1.57997e-07	Up	ENSGALG00010007575	3.3333	-3.17304	7.35107e-10	2.53415e-08	Up													ENSGALG00010014638	1.0085	1.57234	0.000259949	0.0140788	Up
												ENSGALG00010025880	1.23229	-1.58061	1.73004e-05	0.00113296	Up	ENSGALG00010007577	1.18939	2.04448	0.000318506	0.00427603	Up													ENSGALG00010014647	-1.04154	-0.118253	0.000312427	0.0164604	Down
												ENSGALG00010026063	-1.13796	-0.67435	2.47624e-05	0.00148158	Down	ENSGALG00010007581	1.20324	0.962806	0.000320351	0.00429226	Up													ENSGALG00010015266	1.00391	-0.31453	0.000742241	0.0345506	Up
												ENSGALG00010026151	2.87197	2.09978	4.36737e-28	3.38163e-25	Up	ENSGALG00010007586	1.03465	3.51175	0.00158761	0.0176417	Up													ENSGALG00010018065	1.20479	-2.0277	0.000513259	0.0253849	Up
												ENSGALG00010026385	1.56514	-1.66057	3.25592e-07	3.42862e-05	Up	ENSGALG00010007624	1.30563	1.93289	8.29952e-05	0.00127705	Up													ENSGALG00010019769	1.12696	-1.16419	0.000278527	0.0149711	Up
												ENSGALG00010026464	3.78442	5.64282	7.06539e-46	1.86003e-42	Up	ENSGALG00010007655	3.08148	0.0415172	6.05389e-17	4.12123e-15	Up													ENSGALG00010020454	1.74898	0.247768	3.00865e-09	3.22219e-07	Up
												ENSGALG00010026466	4.32404	4.30734	2.48974e-56	1.09241e-52	Up	ENSGALG00010007707	2.71612	-0.16081	6.64289e-14	3.37885e-12	Up													ENSGALG00010020769	1.45875	-0.166776	7.7925e-07	6.30661e-05	Up
												ENSGALG00010026494	2.34864	0.613082	3.81366e-19	2.18257e-16	Up	ENSGALG00010007717	5.33221	0.966596	1.98374e-38	9.90328e-36	Up													ENSGALG00010020908	1.0309	-0.57491	0.000548185	0.0267409	Up
												ENSGALG00010026783	1.67225	-0.624616	1.09905e-09	1.78603e-07	Up	ENSGALG00010007748	1.04419	0.170102	0.00200642	0.0215839	Up													ENSGALG00010021453	1.26349	-1.11571	3.90578e-05	0.00255201	Up
												ENSGALG00010027657	1.11962	-0.322555	1.81695e-05	0.00118398	Up	ENSGALG00010007771	4.57704	0.160064	4.13692e-30	1.07234e-27	Up													ENSGALG00010021536	1.16958	-0.467059	7.65887e-05	0.0046821	Up
												ENSGALG00010028358	1.34258	-0.326473	3.29997e-07	3.44742e-05	Up	ENSGALG00010007821	1.21246	2.9146	0.000233208	0.00324398	Up													ENSGALG00010022113	1.23983	1.09346	9.14882e-06	0.000651579	Up
												ENSGALG00010028834	1.98931	0.747677	1.2275e-14	4.36691e-12	Up	ENSGALG00010007861	1.96727	0.999107	9.24574e-09	2.76327e-07	Up													ENSGALG00010022678	3.07242	-2.25472	4.93388e-14	6.44754e-12	Up
												ENSGALG00010029058	-1.33526	1.76188	6.34413e-08	7.87809e-06	Down	ENSGALG00010007871	1.5521	4.61295	2.78184e-06	5.57153e-05	Up													ENSGALG00010022798	1.47293	0.0951844	4.21735e-07	3.57571e-05	Up
												ENSGALG00010030047	1.35834	-0.934303	6.76834e-07	6.69862e-05	Up	ENSGALG00010007900	3.69137	0.806372	3.92202e-23	4.51837e-21	Up													ENSGALG00010023683	1.07759	5.75159	7.04701e-05	0.0043833	Up
																		ENSGALG00010007911	1.84586	3.88267	3.40721e-08	9.48881e-07	Up													ENSGALG00010025035	-1.03105	-1.01224	0.000766005	0.0353106	Down
																		ENSGALG00010007920	1.84273	-0.685545	2.28145e-07	5.58108e-06	Up													ENSGALG00010025551	1.29178	-0.796475	2.95922e-05	0.00198826	Up
																		ENSGALG00010007936	1.32942	-0.0864935	0.0001073	0.00160879	Up													ENSGALG00010026107	1.34099	-1.41223	3.36909e-05	0.00224249	Up
																		ENSGALG00010007937	1.3518	-1.86066	0.000231994	0.00323377	Up													ENSGALG00010026382	1.09329	-0.902461	0.000324908	0.0168905	Up
																		ENSGALG00010007948	1.35606	-1.41268	0.000170766	0.00244348	Up													ENSGALG00010026464	3.59367	4.72136	1.20482e-33	2.90871e-31	Up
																		ENSGALG00010007977	2.72449	0.947289	1.28652e-14	7.04917e-13	Up													ENSGALG00010026466	5.02951	3.1136	4.73989e-54	2.1779e-51	Up
																		ENSGALG00010008022	1.13932	-0.643261	0.00114661	0.0132777	Up													ENSGALG00010026494	-1.35771	1.36827	1.2849e-06	0.000100561	Down
																		ENSGALG00010008054	3.57239	3.00582	3.66525e-23	4.29599e-21	Up													ENSGALG00010026629	1.06216	-0.599739	0.000386048	0.0197092	Up
																		ENSGALG00010008072	1.16869	2.88965	0.000385448	0.00505504	Up													ENSGALG00010026831	1.37346	0.838615	1.22083e-06	9.66081e-05	Up
																		ENSGALG00010008103	1.49949	3.316	6.04229e-06	0.000113908	Up													ENSGALG00010027409	8.52851	-0.945678	3.78835e-47	1.42003e-44	Up
																		ENSGALG00010008111	2.22834	2.96201	5.27976e-11	2.03914e-09	Up													ENSGALG00010027657	1.50904	-0.868123	9.66009e-07	7.77392e-05	Up
																		ENSGALG00010008131	2.21807	-2.90258	6.09085e-07	1.3615e-05	Up													ENSGALG00010027774	1.63919	1.99887	4.48253e-09	4.62675e-07	Up
																		ENSGALG00010008150	1.72736	-1.42417	3.1358e-06	6.21956e-05	Up													ENSGALG00010027799	1.40403	-0.941926	6.08225e-06	0.000446575	Up
																		ENSGALG00010008175	1.06382	-1.89197	0.00408146	0.0401269	Up													ENSGALG00010028238	1.20476	-1.16097	0.000117562	0.00691962	Up
																		ENSGALG00010008182	2.82113	0.74669	2.83763e-15	1.63455e-13	Up													ENSGALG00010028347	1.13924	-0.0979711	9.16677e-05	0.00553269	Up
																		ENSGALG00010008185	1.09385	2.27668	0.000905249	0.0107981	Up													ENSGALG00010028654	1.78749	-0.802868	1.37037e-08	1.35553e-06	Up
																		ENSGALG00010008216	6.13311	-0.434216	1.13543e-37	5.27739e-35	Up													ENSGALG00010028676	1.50085	0.958409	1.15041e-07	1.04372e-05	Up
																		ENSGALG00010008221	1.11139	2.31764	0.000742683	0.00908264	Up													ENSGALG00010029093	-4.5032	0.531245	1.1335e-39	3.29501e-37	Down
																		ENSGALG00010008235	1.46784	-1.84419	0.000103533	0.00155924	Up													ENSGALG00010030042	-1.36257	1.08369	1.37129e-06	0.000106736	Down
																		ENSGALG00010008247	1.09978	1.13911	0.000925227	0.0109685	Up
																		ENSGALG00010008250	1.29882	-2.0894	0.000772853	0.00941037	Up
																		ENSGALG00010008251	1.9432	-1.57239	2.31477e-07	5.6319e-06	Up
																		ENSGALG00010008253	-1.50105	1.79604	6.99787e-06	0.000130643	Down
																		ENSGALG00010008283	1.31788	3.14995	6.5302e-05	0.00102469	Up
																		ENSGALG00010008286	3.22889	1.12847	4.16242e-19	3.40032e-17	Up
																		ENSGALG00010008296	2.02161	5.28345	1.75506e-09	5.82672e-08	Up
																		ENSGALG00010008307	1.78151	0.356257	2.29423e-07	5.60216e-06	Up
																		ENSGALG00010008368	2.19909	-1.65518	1.67462e-08	4.84382e-07	Up
																		ENSGALG00010008382	1.77325	0.547972	2.15977e-07	5.31233e-06	Up
																		ENSGALG00010008383	3.66134	-1.94843	1.62452e-16	1.0477e-14	Up
																		ENSGALG00010008466	1.583	-1.57835	1.86954e-05	0.000321423	Up
																		ENSGALG00010008529	1.81228	-2.60054	2.39985e-05	0.000403839	Up
																		ENSGALG00010008641	4.46314	-1.38195	1.31855e-23	1.72551e-21	Up
																		ENSGALG00010008664	4.85331	-1.19672	1.214e-26	2.07132e-24	Up
																		ENSGALG00010008666	1.12322	1.22755	0.000731651	0.00895724	Up
																		ENSGALG00010008859	3.11723	-3.48478	3.11245e-08	8.74015e-07	Up
																		ENSGALG00010008877	1.2831	-1.30208	0.000360473	0.00476678	Up
																		ENSGALG00010008918	1.1052	-0.384412	0.0013107	0.0148962	Up
																		ENSGALG00010009021	3.67229	1.29012	2.43743e-23	3.01414e-21	Up
																		ENSGALG00010009028	2.62163	3.78896	2.51435e-14	1.35023e-12	Up
																		ENSGALG00010009029	1.10249	3.29925	0.000785263	0.00951919	Up
																		ENSGALG00010009054	5.43824	3.46708	4.7572e-43	4.00764e-40	Up
																		ENSGALG00010009056	-1.563	1.3369	3.6136e-06	7.0796e-05	Down
																		ENSGALG00010009112	2.06166	-3.04912	1.81259e-05	0.000312429	Up
																		ENSGALG00010009131	1.19018	1.46259	0.000341934	0.00454978	Up
																		ENSGALG00010009149	1.93569	0.442841	2.04001e-08	5.8257e-07	Up
																		ENSGALG00010009151	1.45928	-0.758781	3.31521e-05	0.000545613	Up
																		ENSGALG00010009188	4.68347	-0.0132553	5.23529e-30	1.28303e-27	Up
																		ENSGALG00010009209	4.65435	-0.550426	9.24202e-28	1.83196e-25	Up
																		ENSGALG00010009212	1.24432	-0.0530348	0.000282019	0.00385531	Up
																		ENSGALG00010009284	1.9104	1.09288	1.96868e-08	5.63393e-07	Up
																		ENSGALG00010009374	2.24206	-2.73275	4.18742e-07	9.73141e-06	Up
																		ENSGALG00010009424	11.2683	1.07122	1.52952e-64	6.87212e-61	Up
																		ENSGALG00010009497	1.38822	2.80024	2.72269e-05	0.000454761	Up
																		ENSGALG00010009600	1.54355	-0.099745	7.29718e-06	0.000136042	Up
																		ENSGALG00010009615	1.22313	1.62999	0.000225859	0.00315804	Up
																		ENSGALG00010009689	1.92747	2.41538	1.03978e-08	3.08026e-07	Up
																		ENSGALG00010009708	-1.07899	0.351612	0.00151626	0.0169467	Down
																		ENSGALG00010009727	2.18047	-2.98492	4.0232e-06	7.82521e-05	Up
																		ENSGALG00010009941	4.37888	0.563832	1.08268e-28	2.31642e-26	Up
																		ENSGALG00010009999	1.05706	-1.06347	0.00286511	0.029593	Up
																		ENSGALG00010010035	4.84867	2.6772	2.60958e-36	1.03455e-33	Up
																		ENSGALG00010010071	2.84502	1.33643	9.0029e-16	5.46622e-14	Up
																		ENSGALG00010010127	2.20371	1.31516	1.39103e-10	5.12286e-09	Up
																		ENSGALG00010010179	3.94001	1.71057	2.76748e-26	4.44082e-24	Up
																		ENSGALG00010010183	1.41106	-0.829247	6.60063e-05	0.00103453	Up
																		ENSGALG00010010290	1.63255	-1.82073	1.71649e-05	0.000298536	Up
																		ENSGALG00010010295	1.03461	1.40161	0.00175959	0.0193064	Up
																		ENSGALG00010010317	1.09518	2.81756	0.00086456	0.0103863	Up
																		ENSGALG00010010405	1.55648	1.69689	3.20502e-06	6.3345e-05	Up
																		ENSGALG00010010407	1.0332	0.269785	0.00219337	0.0233896	Up
																		ENSGALG00010010410	1.09018	3.12004	0.000904403	0.0107976	Up
																		ENSGALG00010010431	1.31511	0.92907	9.05821e-05	0.00138588	Up
																		ENSGALG00010010468	-1.37351	3.75844	3.20351e-05	0.00052852	Down
																		ENSGALG00010010483	5.41671	1.19815	1.58158e-39	8.88256e-37	Up
																		ENSGALG00010010486	4.93563	-2.49157	9.07751e-19	7.23998e-17	Up
																		ENSGALG00010010511	3.04122	0.354564	6.68201e-17	4.45876e-15	Up
																		ENSGALG00010010544	1.13852	-0.566895	0.00106922	0.0124779	Up
																		ENSGALG00010010547	1.3201	3.2697	6.29941e-05	0.000991936	Up
																		ENSGALG00010010567	1.13433	-0.863693	0.00124449	0.0142761	Up
																		ENSGALG00010010638	1.5897	-0.524126	5.4824e-06	0.00010467	Up
																		ENSGALG00010010659	1.47191	4.10613	8.52011e-06	0.000156373	Up
																		ENSGALG00010010672	1.08174	-0.823848	0.00188118	0.020383	Up
																		ENSGALG00010010693	2.78243	2.47767	1.15625e-15	6.92669e-14	Up
																		ENSGALG00010010753	-1.01729	5.0712	0.00186469	0.0202695	Down
																		ENSGALG00010010756	-1.01806	-0.628852	0.00359479	0.0359719	Down
																		ENSGALG00010010778	1.25913	-0.116162	0.000220271	0.00309275	Up
																		ENSGALG00010010813	1.50786	5.10268	5.09689e-06	9.78646e-05	Up
																		ENSGALG00010010829	1.24091	-0.865638	0.000466973	0.00600031	Up
																		ENSGALG00010010838	1.21175	1.9497	0.000250178	0.00345508	Up
																		ENSGALG00010010839	2.13529	-2.51358	5.56352e-07	1.26035e-05	Up
																		ENSGALG00010010869	1.73756	-0.972899	1.13233e-06	2.37366e-05	Up
																		ENSGALG00010010919	3.90344	-1.24393	1.31173e-20	1.18663e-18	Up
																		ENSGALG00010010923	1.41251	2.4706	2.00952e-05	0.000341568	Up
																		ENSGALG00010010942	1.05162	-0.704359	0.00263879	0.0276151	Up
																		ENSGALG00010011002	4.49717	-1.38987	1.65451e-23	2.12391e-21	Up
																		ENSGALG00010011007	1.24254	-1.7726	0.00075453	0.00919558	Up
																		ENSGALG00010011013	2.33418	0.508041	2.4572e-11	9.77009e-10	Up
																		ENSGALG00010011015	1.3054	2.30364	8.08114e-05	0.00124772	Up
																		ENSGALG00010011021	1.95617	0.310024	1.70735e-08	4.92793e-07	Up
																		ENSGALG00010011074	4.45026	2.62995	4.34711e-32	1.3317e-29	Up
																		ENSGALG00010011080	1.03877	0.228278	0.00210153	0.0225171	Up
																		ENSGALG00010011095	2.74222	-2.3067	1.10535e-10	4.12716e-09	Up
																		ENSGALG00010011170	2.62983	1.52621	5.18189e-14	2.67612e-12	Up
																		ENSGALG00010011175	1.64191	-1.42454	7.42427e-06	0.00013803	Up
																		ENSGALG00010011211	1.48303	2.41984	8.09329e-06	0.000149029	Up
																		ENSGALG00010011244	1.59503	-0.560002	5.62209e-06	0.000107034	Up
																		ENSGALG00010011257	7.65914	-2.33062	3.5741e-26	5.66768e-24	Up
																		ENSGALG00010011271	2.6772	0.153155	1.03702e-13	5.17702e-12	Up
																		ENSGALG00010011273	1.11808	1.76776	0.000726266	0.0088994	Up
																		ENSGALG00010011285	1.22941	-0.676934	0.000412221	0.00538404	Up
																		ENSGALG00010011297	3.86234	2.1124	7.96414e-26	1.17966e-23	Up
																		ENSGALG00010011333	1.18989	3.26863	0.000298091	0.00405446	Up
																		ENSGALG00010011347	3.53443	-3.03259	4.77384e-11	1.85437e-09	Up
																		ENSGALG00010011382	1.2485	-1.80071	0.000953379	0.011233	Up
																		ENSGALG00010011416	1.09203	-1.94034	0.00413996	0.0406132	Up
																		ENSGALG00010011423	1.68448	-2.02886	1.41636e-05	0.000249557	Up
																		ENSGALG00010011435	6.06968	-1.55503	5.16117e-29	1.12206e-26	Up
																		ENSGALG00010011448	1.72665	4.40193	2.13321e-07	5.25659e-06	Up
																		ENSGALG00010011460	1.80078	2.07021	8.1154e-08	2.11991e-06	Up
																		ENSGALG00010011477	1.6919	3.64886	3.71001e-07	8.71206e-06	Up
																		ENSGALG00010011556	2.97373	2.32646	2.90226e-17	2.04814e-15	Up
																		ENSGALG00010011628	1.53081	1.85949	4.47158e-06	8.65082e-05	Up
																		ENSGALG00010011636	1.20892	-0.211862	0.000420571	0.00546135	Up
																		ENSGALG00010011643	1.0698	2.48941	0.00114632	0.0132777	Up
																		ENSGALG00010011679	8.8106	4.71096	1.08551e-79	1.46316e-75	Up
																		ENSGALG00010011686	9.15641	1.82244	4.82627e-68	3.25266e-64	Up
																		ENSGALG00010011714	8.41744	-1.66504	1.88412e-32	6.19416e-30	Up
																		ENSGALG00010011729	1.34612	3.02054	4.60706e-05	0.000745482	Up
																		ENSGALG00010011734	2.75843	-1.47855	4.55612e-12	1.92514e-10	Up
																		ENSGALG00010011770	1.4971	0.332457	1.11216e-05	0.000199611	Up
																		ENSGALG00010011789	1.59241	4.38915	1.57203e-06	3.25489e-05	Up
																		ENSGALG00010011823	3.27137	2.56071	4.54516e-20	4.03054e-18	Up
																		ENSGALG00010011983	1.26551	0.989445	0.000144444	0.00210255	Up
																		ENSGALG00010011994	1.47327	3.28473	8.66634e-06	0.000158499	Up
																		ENSGALG00010012028	1.64312	4.00714	7.62173e-07	1.65967e-05	Up
																		ENSGALG00010012041	1.23452	2.53625	0.000184405	0.00262194	Up
																		ENSGALG00010012062	1.15926	-1.71407	0.00211917	0.02267	Up
																		ENSGALG00010012092	1.27523	1.0068	0.000136874	0.00200645	Up
																		ENSGALG00010012120	1.77266	-2.07572	5.75889e-06	0.00010933	Up
																		ENSGALG00010012151	5.83003	0.886896	3.53549e-42	2.51621e-39	Up
																		ENSGALG00010012157	-1.0041	0.442489	0.0028899	0.0298262	Down
																		ENSGALG00010012171	1.94507	1.935	8.48798e-09	2.5595e-07	Up
																		ENSGALG00010012259	1.57055	1.11025	3.25717e-06	6.42062e-05	Up
																		ENSGALG00010012360	2.41656	2.77318	1.62318e-12	7.197e-11	Up
																		ENSGALG00010012361	2.65987	1.46325	2.68365e-14	1.43543e-12	Up
																		ENSGALG00010012398	2.33259	-2.62918	3.20832e-08	8.97197e-07	Up
																		ENSGALG00010012405	2.51143	3.97133	2.22362e-13	1.08203e-11	Up
																		ENSGALG00010012445	1.56023	0.448782	4.58831e-06	8.86043e-05	Up
																		ENSGALG00010012633	1.07843	1.94633	0.00107326	0.0125035	Up
																		ENSGALG00010012673	1.00999	0.294411	0.00275545	0.0286138	Up
																		ENSGALG00010012702	3.17432	-2.96539	1.34424e-10	4.97773e-09	Up
																		ENSGALG00010012730	3.49169	3.86606	1.41054e-22	1.50894e-20	Up
																		ENSGALG00010012768	1.26682	4.14063	0.000117435	0.00175488	Up
																		ENSGALG00010012783	2.50456	-0.923839	1.75906e-11	7.07773e-10	Up
																		ENSGALG00010012790	1.39318	-1.5207	0.000136949	0.00200645	Up
																		ENSGALG00010012829	1.98879	6.50645	3.01133e-09	9.66422e-08	Up
																		ENSGALG00010012850	1.23973	0.476684	0.000236639	0.00327816	Up
																		ENSGALG00010012939	1.07264	3.60259	0.00106886	0.0124779	Up
																		ENSGALG00010012958	2.17587	2.98362	1.34886e-10	4.98118e-09	Up
																		ENSGALG00010012976	3.65054	1.00732	3.1898e-23	3.80489e-21	Up
																		ENSGALG00010012982	1.77662	1.33752	1.53629e-07	3.849e-06	Up
																		ENSGALG00010012998	1.21498	2.33769	0.00023465	0.0032573	Up
																		ENSGALG00010013052	1.10916	-1.2563	0.00184514	0.0200731	Up
																		ENSGALG00010013086	5.27521	-1.4663	8.60034e-27	1.50551e-24	Up
																		ENSGALG00010013099	2.55025	-2.65862	7.72455e-09	2.35032e-07	Up
																		ENSGALG00010013158	1.2957	2.99465	8.61693e-05	0.00132287	Up
																		ENSGALG00010013160	2.98718	0.153615	2.58032e-16	1.60277e-14	Up
																		ENSGALG00010013226	1.18524	3.97971	0.000307389	0.00415577	Up
																		ENSGALG00010013304	1.81526	1.67985	7.04656e-08	1.8697e-06	Up
																		ENSGALG00010013314	1.222	0.259589	0.000302221	0.00409822	Up
																		ENSGALG00010013325	1.07787	2.96148	0.00103279	0.0120737	Up
																		ENSGALG00010013333	1.41015	5.85154	1.88689e-05	0.000323168	Up
																		ENSGALG00010013335	2.96801	-0.280842	1.65008e-15	9.78795e-14	Up
																		ENSGALG00010013339	1.17017	-1.01888	0.00087655	0.0105116	Up
																		ENSGALG00010013342	3.32339	-0.500379	1.14996e-17	8.37851e-16	Up
																		ENSGALG00010013343	1.12538	1.48887	0.000700845	0.00861924	Up
																		ENSGALG00010013351	1.41694	-0.514523	4.6882e-05	0.000756614	Up
																		ENSGALG00010013364	3.15067	-0.705247	1.723e-16	1.10592e-14	Up
																		ENSGALG00010013377	4.42357	-2.89229	1.41707e-14	7.73306e-13	Up
																		ENSGALG00010013390	1.43374	2.73871	1.52176e-05	0.000266387	Up
																		ENSGALG00010013399	2.17974	0.417629	4.18366e-10	1.48399e-08	Up
																		ENSGALG00010013428	1.12488	2.6444	0.000631934	0.00787231	Up
																		ENSGALG00010013435	1.50329	3.11902	5.80347e-06	0.000110021	Up
																		ENSGALG00010013449	1.28948	0.255819	0.000146377	0.00212153	Up
																		ENSGALG00010013465	1.80474	5.91583	6.17713e-08	1.65201e-06	Up
																		ENSGALG00010013501	1.68919	1.63161	4.8882e-07	1.11675e-05	Up
																		ENSGALG00010013523	2.26335	-2.91866	1.05223e-06	2.21265e-05	Up
																		ENSGALG00010013549	5.40182	2.9634	3.54685e-42	2.51621e-39	Up
																		ENSGALG00010013556	3.45386	2.18927	9.93081e-22	9.77061e-20	Up
																		ENSGALG00010013596	1.48274	2.45609	8.12489e-06	0.000149407	Up
																		ENSGALG00010013612	1.6102	-1.93127	2.62048e-05	0.000438231	Up
																		ENSGALG00010013646	1.2808	4.69523	9.82907e-05	0.00148694	Up
																		ENSGALG00010013715	1.03759	2.88086	0.00158025	0.0175745	Up
																		ENSGALG00010013744	1.0589	1.93161	0.00133824	0.0151708	Up
																		ENSGALG00010013759	4.66748	-1.57802	5.49396e-24	7.33199e-22	Up
																		ENSGALG00010013805	1.39344	5.91192	2.34554e-05	0.000396185	Up
																		ENSGALG00010013809	1.15842	2.52318	0.000437366	0.00563599	Up
																		ENSGALG00010013824	3.56346	-0.749723	1.23006e-19	1.04276e-17	Up
																		ENSGALG00010013837	1.52301	2.36205	4.74617e-06	9.15217e-05	Up
																		ENSGALG00010013859	2.13138	1.93564	3.61415e-10	1.29907e-08	Up
																		ENSGALG00010013886	1.56219	-1.05155	1.0924e-05	0.000196327	Up
																		ENSGALG00010013899	1.2104	0.621519	0.000310656	0.00418363	Up
																		ENSGALG00010013930	-1.32394	4.4124	5.84014e-05	0.000926109	Down
																		ENSGALG00010013947	4.40472	-1.9309	6.20619e-20	5.43203e-18	Up
																		ENSGALG00010013973	1.23347	-2.10457	0.00130385	0.0148434	Up
																		ENSGALG00010013994	1.6923	1.09868	5.86273e-07	1.32147e-05	Up
																		ENSGALG00010013995	1.21055	0.704885	0.000309496	0.00417587	Up
																		ENSGALG00010014018	1.11245	2.81072	0.000717575	0.00880892	Up
																		ENSGALG00010014065	4.75667	-2.62725	1.77392e-17	1.27184e-15	Up
																		ENSGALG00010014076	2.9144	1.08784	2.19354e-16	1.38162e-14	Up
																		ENSGALG00010014148	1.68912	-1.93897	1.51977e-05	0.000266384	Up
																		ENSGALG00010014149	2.87308	2.44971	2.34257e-16	1.46183e-14	Up
																		ENSGALG00010014171	1.0653	3.2488	0.00117021	0.0135276	Up
																		ENSGALG00010014222	6.00652	-3.55674	1.61129e-12	7.16785e-11	Up
																		ENSGALG00010014295	2.81736	1.84334	9.77038e-16	5.87924e-14	Up
																		ENSGALG00010014328	1.09133	1.80629	0.000962206	0.0113173	Up
																		ENSGALG00010014340	1.13748	3.37735	0.000534077	0.00674678	Up
																		ENSGALG00010014361	1.50292	3.04031	5.8533e-06	0.00011081	Up
																		ENSGALG00010014468	2.01202	-3.52687	0.000104834	0.00157532	Up
																		ENSGALG00010014470	1.66317	4.2618	5.6091e-07	1.26854e-05	Up
																		ENSGALG00010014555	2.26392	-0.855512	6.58175e-10	2.28648e-08	Up
																		ENSGALG00010014655	1.495	3.74643	6.29674e-06	0.000118209	Up
																		ENSGALG00010014696	2.61712	3.70468	2.78773e-14	1.48521e-12	Up
																		ENSGALG00010014724	2.80803	1.34697	1.65565e-15	9.78795e-14	Up
																		ENSGALG00010014764	1.79097	-0.986447	7.98753e-07	1.73093e-05	Up
																		ENSGALG00010014769	1.96732	2.14457	5.29999e-09	1.64605e-07	Up
																		ENSGALG00010014777	2.20972	0.720396	1.96955e-10	7.15568e-09	Up
																		ENSGALG00010014789	-1.15243	1.70955	0.000525045	0.00665765	Down
																		ENSGALG00010014806	1.03757	2.88795	0.00157693	0.0175616	Up
																		ENSGALG00010014880	1.30932	1.13967	9.21112e-05	0.00140767	Up
																		ENSGALG00010014882	6.42102	0.426796	1.00875e-44	1.13308e-41	Up
																		ENSGALG00010014944	2.80316	2.00844	1.18393e-15	7.06116e-14	Up
																		ENSGALG00010014948	2.0673	2.26419	1.02899e-09	3.48487e-08	Up
																		ENSGALG00010014970	3.43359	-1.31871	5.77537e-17	3.95159e-15	Up
																		ENSGALG00010015033	1.44672	2.1091	1.36577e-05	0.000241591	Up
																		ENSGALG00010015084	1.88539	0.482542	4.32256e-08	1.18664e-06	Up
																		ENSGALG00010015088	-1.02362	4.29548	0.0017687	0.0193666	Down
																		ENSGALG00010015103	1.43143	3.44274	1.50424e-05	0.000264006	Up
																		ENSGALG00010015110	1.15426	0.631449	0.000602846	0.00754481	Up
																		ENSGALG00010015112	1.13049	-1.36639	0.00181156	0.0197716	Up
																		ENSGALG00010015131	1.19728	-0.291288	0.00050738	0.00645673	Up
																		ENSGALG00010015134	2.68978	-1.83548	4.67036e-11	1.81941e-09	Up
																		ENSGALG00010015154	1.02487	1.43071	0.00191899	0.0207426	Up
																		ENSGALG00010015160	3.04181	-0.951228	4.19671e-15	2.37678e-13	Up
																		ENSGALG00010015164	3.64776	-1.01966	1.85135e-19	1.54039e-17	Up
																		ENSGALG00010015169	1.34784	-0.993937	0.000131322	0.00193452	Up
																		ENSGALG00010015171	1.18727	2.23318	0.000325335	0.00435039	Up
																		ENSGALG00010015174	2.08045	-1.55553	5.24306e-08	1.42196e-06	Up
																		ENSGALG00010015339	-1.31608	1.61993	7.96751e-05	0.00123158	Down
																		ENSGALG00010015370	2.0177	3.12647	2.09611e-09	6.89108e-08	Up
																		ENSGALG00010015472	1.10473	4.83775	0.000743242	0.00908264	Up
																		ENSGALG00010015483	1.04501	2.11431	0.00152574	0.0170384	Up
																		ENSGALG00010015485	1.62131	0.0868103	2.37047e-06	4.80475e-05	Up
																		ENSGALG00010015494	4.22603	3.64805	4.39011e-30	1.1165e-27	Up
																		ENSGALG00010015553	3.29547	-0.91268	2.68377e-17	1.90392e-15	Up
																		ENSGALG00010015574	1.32205	-1.31339	0.000246156	0.00340301	Up
																		ENSGALG00010015585	1.0615	0.574349	0.00150535	0.0168527	Up
																		ENSGALG00010015632	1.81253	3.19215	6.01441e-08	1.61491e-06	Up
																		ENSGALG00010015691	1.22511	1.61875	0.000223787	0.00313232	Up
																		ENSGALG00010015733	1.54779	3.13328	3.1351e-06	6.21956e-05	Up
																		ENSGALG00010015798	1.27133	-0.00341821	0.000194167	0.00274624	Up
																		ENSGALG00010015800	3.48152	2.30138	5.21049e-22	5.28061e-20	Up
																		ENSGALG00010015804	3.08825	4.88524	1.20393e-18	9.43473e-17	Up
																		ENSGALG00010015822	3.05443	0.0766955	6.5442e-17	4.38852e-15	Up
																		ENSGALG00010015905	2.32392	4.89695	7.77022e-12	3.21272e-10	Up
																		ENSGALG00010015992	1.0314	2.2037	0.00173377	0.0190927	Up
																		ENSGALG00010016016	1.14079	1.36235	0.000593355	0.00743292	Up
																		ENSGALG00010016030	1.35277	0.383346	6.39614e-05	0.00100599	Up
																		ENSGALG00010016059	1.07837	1.0103	0.0011981	0.0137791	Up
																		ENSGALG00010016094	1.19896	1.40471	0.000310692	0.00418363	Up
																		ENSGALG00010016119	2.17851	-1.83237	3.60253e-08	9.99147e-07	Up
																		ENSGALG00010016147	2.57028	-0.689786	3.6788e-12	1.57919e-10	Up
																		ENSGALG00010016225	1.34053	4.2021	4.73576e-05	0.000762643	Up
																		ENSGALG00010016266	1.4496	2.99094	1.20388e-05	0.000214644	Up
																		ENSGALG00010016281	1.64034	1.61054	9.99535e-07	2.11171e-05	Up
																		ENSGALG00010016338	1.08952	3.08599	0.000907989	0.0108212	Up
																		ENSGALG00010016546	4.73119	1.99861	2.219e-34	8.08375e-32	Up
																		ENSGALG00010016548	1.32497	3.31089	5.91907e-05	0.000937522	Up
																		ENSGALG00010016552	2.07415	-0.174227	4.40192e-09	1.38954e-07	Up
																		ENSGALG00010016561	1.37103	2.34089	3.54615e-05	0.000582909	Up
																		ENSGALG00010016575	1.10718	2.46336	0.000773589	0.00941084	Up
																		ENSGALG00010016602	2.0011	0.216904	8.6032e-09	2.58845e-07	Up
																		ENSGALG00010016644	2.01524	4.87905	1.97884e-09	6.53744e-08	Up
																		ENSGALG00010016656	1.18822	0.152038	0.000491425	0.00627264	Up
																		ENSGALG00010016678	2.08715	-0.144817	3.28759e-09	1.0476e-07	Up
																		ENSGALG00010016680	-1.01945	1.22391	0.00229306	0.0243744	Down
																		ENSGALG00010016696	2.32581	-0.337599	1.05249e-10	3.94068e-09	Up
																		ENSGALG00010016795	4.12325	5.57262	2.80886e-29	6.52768e-27	Up
																		ENSGALG00010016808	1.41433	-0.778017	5.39181e-05	0.000861092	Up
																		ENSGALG00010016810	1.97984	0.857402	7.86979e-09	2.38754e-07	Up
																		ENSGALG00010016842	2.38271	1.23093	6.60198e-12	2.74655e-10	Up
																		ENSGALG00010016868	1.10458	1.13499	0.000911572	0.0108543	Up
																		ENSGALG00010016869	1.63836	9.68521	7.73309e-07	1.67849e-05	Up
																		ENSGALG00010016874	2.02549	1.44804	2.84526e-09	9.19695e-08	Up
																		ENSGALG00010016892	4.36874	0.969173	8.91629e-30	2.14612e-27	Up
																		ENSGALG00010016928	1.1876	-0.112006	0.000504323	0.00642511	Up
																		ENSGALG00010016929	1.15644	-0.965317	0.000934945	0.0110351	Up
																		ENSGALG00010016930	2.27463	2.9526	2.24188e-11	8.94031e-10	Up
																		ENSGALG00010016935	1.21762	0.832153	0.000278116	0.00380581	Up
																		ENSGALG00010016941	1.55776	1.82708	3.09013e-06	6.15241e-05	Up
																		ENSGALG00010016959	1.4313	-1.10816	6.4532e-05	0.00101378	Up
																		ENSGALG00010016976	1.60972	-3.1066	0.000485766	0.00621808	Up
																		ENSGALG00010016978	1.2351	1.09363	0.000214697	0.00302077	Up
																		ENSGALG00010016987	1.82346	-0.415295	2.11232e-07	5.21806e-06	Up
																		ENSGALG00010016991	3.41946	4.01456	7.29326e-22	7.33626e-20	Up
																		ENSGALG00010017068	2.70113	-2.87929	6.13949e-09	1.88506e-07	Up
																		ENSGALG00010017092	1.97046	0.432119	1.15546e-08	3.39311e-07	Up
																		ENSGALG00010017176	5.28179	-1.21064	1.36687e-28	2.87875e-26	Up
																		ENSGALG00010017250	1.09891	3.63108	0.000807515	0.00972699	Up
																		ENSGALG00010017272	1.66013	3.73722	5.97572e-07	1.34021e-05	Up
																		ENSGALG00010017289	1.04483	-1.02562	0.00293848	0.030258	Up
																		ENSGALG00010017290	1.157	3.07396	0.000435647	0.0056246	Up
																		ENSGALG00010017434	1.17832	0.193366	0.000532006	0.00672694	Up
																		ENSGALG00010017447	2.1092	-2.06413	1.45457e-07	3.65106e-06	Up
																		ENSGALG00010017457	1.72735	-2.16478	1.43874e-05	0.000253169	Up
																		ENSGALG00010017470	2.90178	9.52024	6.38698e-17	4.32614e-15	Up
																		ENSGALG00010017477	1.34677	2.47063	4.74584e-05	0.000763356	Up
																		ENSGALG00010017481	-1.2867	-1.0088	0.000222313	0.00311492	Down
																		ENSGALG00010017510	1.5885	0.314735	3.25818e-06	6.42062e-05	Up
																		ENSGALG00010017519	1.27855	1.92089	0.00011502	0.0017207	Up
																		ENSGALG00010017561	1.34453	-1.68519	0.000340064	0.00452937	Up
																		ENSGALG00010017603	4.70451	3.1109	5.70968e-35	2.1378e-32	Up
																		ENSGALG00010017619	-1.14778	2.0994	0.000518649	0.00658274	Down
																		ENSGALG00010017640	1.43892	-1.01666	5.39027e-05	0.000861092	Up
																		ENSGALG00010017645	2.83822	1.23735	9.42213e-16	5.69511e-14	Up
																		ENSGALG00010017647	1.60482	2.8915	1.41733e-06	2.94819e-05	Up
																		ENSGALG00010017681	3.19806	0.190452	5.73817e-18	4.32094e-16	Up
																		ENSGALG00010017715	1.5424	2.4434	3.5777e-06	7.01948e-05	Up
																		ENSGALG00010017719	4.68476	-0.908258	1.46215e-26	2.41142e-24	Up
																		ENSGALG00010017721	1.50324	3.9676	5.57652e-06	0.000106317	Up
																		ENSGALG00010017731	5.5821	-3.07813	2.54964e-15	1.48773e-13	Up
																		ENSGALG00010017736	4.95765	-1.71491	1.72056e-23	2.18787e-21	Up
																		ENSGALG00010017747	1.40069	0.468447	3.555e-05	0.000583653	Up
																		ENSGALG00010017764	1.72749	-2.25739	2.12741e-05	0.000360696	Up
																		ENSGALG00010017765	1.76514	0.688133	2.35204e-07	5.71229e-06	Up
																		ENSGALG00010017812	5.71446	2.37155	1.23579e-44	1.28132e-41	Up
																		ENSGALG00010017814	1.75687	0.321753	3.1244e-07	7.44059e-06	Up
																		ENSGALG00010017817	1.08959	2.84608	0.000918775	0.0109304	Up
																		ENSGALG00010017860	1.36826	1.4277	3.98838e-05	0.000648484	Up
																		ENSGALG00010017950	2.42904	0.777741	3.59152e-12	1.54665e-10	Up
																		ENSGALG00010017983	1.17413	1.17688	0.000427095	0.00554072	Up
																		ENSGALG00010018007	1.05295	4.26111	0.00129932	0.0148275	Up
																		ENSGALG00010018016	1.20516	3.67638	0.00024588	0.00340269	Up
																		ENSGALG00010018027	1.08655	-1.26371	0.00263822	0.0276151	Up
																		ENSGALG00010018092	3.68016	-1.73984	2.1373e-17	1.52427e-15	Up
																		ENSGALG00010018284	2.42372	2.10449	1.78793e-12	7.90148e-11	Up
																		ENSGALG00010018306	3.96576	7.44145	1.33483e-27	2.57031e-25	Up
																		ENSGALG00010018308	1.28399	0.784578	0.000129493	0.00191596	Up
																		ENSGALG00010018309	1.0441	4.06685	0.0014288	0.0160757	Up
																		ENSGALG00010018314	1.69916	0.735337	5.92823e-07	1.33178e-05	Up
																		ENSGALG00010018347	2.91712	-1.34013	2.08467e-13	1.02179e-11	Up
																		ENSGALG00010018365	1.67076	2.18721	5.88566e-07	1.32442e-05	Up
																		ENSGALG00010018367	1.4471	0.666851	1.88124e-05	0.000322611	Up
																		ENSGALG00010018372	2.45004	0.698822	2.74895e-12	1.19913e-10	Up
																		ENSGALG00010018376	2.27311	5.11933	1.98838e-11	7.95294e-10	Up
																		ENSGALG00010018378	2.5479	1.43275	2.46661e-13	1.19166e-11	Up
																		ENSGALG00010018390	2.88709	-3.64179	6.57443e-07	1.45273e-05	Up
																		ENSGALG00010018391	2.84286	1.66337	6.71663e-16	4.11515e-14	Up
																		ENSGALG00010018398	1.32289	-1.50113	0.000294674	0.00401203	Up
																		ENSGALG00010018418	1.1194	2.48413	0.000678213	0.00840224	Up
																		ENSGALG00010018426	3.43983	-0.937371	1.18941e-18	9.37548e-17	Up
																		ENSGALG00010018430	2.13284	0.829487	6.51557e-10	2.27289e-08	Up
																		ENSGALG00010018471	1.08535	3.87837	0.000929604	0.0109913	Up
																		ENSGALG00010018495	1.05699	-1.81567	0.00418873	0.0409723	Up
																		ENSGALG00010018496	2.70701	-1.73467	1.89632e-11	7.6073e-10	Up
																		ENSGALG00010018549	3.0367	-1.93785	4.80414e-13	2.24066e-11	Up
																		ENSGALG00010018562	1.82902	-0.761057	3.26156e-07	7.72628e-06	Up
																		ENSGALG00010018585	2.16146	-1.72932	1.09791e-08	3.24532e-07	Up
																		ENSGALG00010018593	1.40436	1.99078	2.37543e-05	0.00040073	Up
																		ENSGALG00010018604	1.24323	3.33042	0.000159687	0.00230205	Up
																		ENSGALG00010018624	-1.41469	6.20488	1.77766e-05	0.000307982	Down
																		ENSGALG00010018627	3.43738	7.39348	4.0807e-22	4.19876e-20	Up
																		ENSGALG00010018630	7.03584	-0.197711	1.39889e-42	1.10916e-39	Up
																		ENSGALG00010018649	1.2642	2.51684	0.000130094	0.00192274	Up
																		ENSGALG00010018665	1.55719	-1.18605	1.96328e-05	0.000334551	Up
																		ENSGALG00010018732	1.87592	2.53749	2.34412e-08	6.63789e-07	Up
																		ENSGALG00010018753	2.11196	4.94817	3.68759e-10	1.32194e-08	Up
																		ENSGALG00010018796	1.2803	3.13264	0.000102998	0.00155293	Up
																		ENSGALG00010018855	4.23434	-0.503265	1.01568e-24	1.41138e-22	Up
																		ENSGALG00010018899	1.29644	1.80631	9.39817e-05	0.00142977	Up
																		ENSGALG00010018983	1.4152	-2.19597	0.000354344	0.00469636	Up
																		ENSGALG00010019001	1.93793	3.29827	7.88231e-09	2.38754e-07	Up
																		ENSGALG00010019011	2.2329	0.572262	1.63443e-10	5.95419e-09	Up
																		ENSGALG00010019012	1.69599	3.8796	3.48757e-07	8.21834e-06	Up
																		ENSGALG00010019076	1.98589	0.616721	8.22929e-09	2.48705e-07	Up
																		ENSGALG00010019081	2.31051	1.02928	2.47507e-11	9.8122e-10	Up
																		ENSGALG00010019262	2.10424	0.640221	1.20646e-09	4.05533e-08	Up
																		ENSGALG00010019281	6.65165	1.29943	6.48919e-50	1.24954e-46	Up
																		ENSGALG00010019282	2.0852	2.72215	6.8478e-10	2.37279e-08	Up
																		ENSGALG00010019285	1.04225	0.170593	0.00212931	0.0227605	Up
																		ENSGALG00010019315	2.26502	-2.16611	3.78475e-08	1.04753e-06	Up
																		ENSGALG00010019430	1.18576	1.21021	0.000367817	0.00485109	Up
																		ENSGALG00010019470	1.46078	1.42304	1.23373e-05	0.000219386	Up
																		ENSGALG00010019498	1.26864	1.86009	0.000130251	0.00192295	Up
																		ENSGALG00010019557	1.37106	-1.57882	0.000204503	0.00288336	Up
																		ENSGALG00010019630	2.17606	-1.00246	2.35025e-09	7.70779e-08	Up
																		ENSGALG00010019667	1.47419	-2.26526	0.000162778	0.0023441	Up
																		ENSGALG00010019785	1.89365	2.07352	1.90759e-08	5.47072e-07	Up
																		ENSGALG00010019801	1.05498	3.48579	0.00129379	0.0148039	Up
																		ENSGALG00010019804	1.27958	-2.10305	0.000590762	0.00741422	Up
																		ENSGALG00010020041	-1.77922	3.29649	1.04171e-07	2.67962e-06	Down
																		ENSGALG00010020046	1.77653	-2.12215	8.9812e-06	0.000164035	Up
																		ENSGALG00010020132	1.11169	-0.775953	0.00145194	0.0163226	Up
																		ENSGALG00010020155	1.06047	4.84883	0.00119153	0.0137271	Up
																		ENSGALG00010020193	1.60572	-0.13316	3.20508e-06	6.3345e-05	Up
																		ENSGALG00010020194	1.97404	2.36468	4.88112e-09	1.53006e-07	Up
																		ENSGALG00010020265	3.78698	-0.850192	1.83465e-20	1.64862e-18	Up
																		ENSGALG00010020319	1.21027	0.138611	0.000351682	0.00467026	Up
																		ENSGALG00010020350	1.32792	2.57806	5.93491e-05	0.000938928	Up
																		ENSGALG00010020357	4.33677	4.1452	1.54408e-31	4.33597e-29	Up
																		ENSGALG00010020368	4.41736	2.62323	8.73924e-32	2.56079e-29	Up
																		ENSGALG00010020498	4.93996	-2.04619	5.54766e-21	5.22915e-19	Up
																		ENSGALG00010020525	1.89998	2.33155	1.66494e-08	4.82617e-07	Up
																		ENSGALG00010020544	2.6416	2.10522	2.90537e-14	1.54179e-12	Up
																		ENSGALG00010020550	1.00965	2.4971	0.00213197	0.0227709	Up
																		ENSGALG00010020572	1.32122	2.07293	6.82952e-05	0.00106917	Up
																		ENSGALG00010020613	5.38262	6.64055	2.20626e-43	1.98255e-40	Up
																		ENSGALG00010020629	1.15315	0.0117773	0.000680361	0.00842111	Up
																		ENSGALG00010020636	2.30935	4.51844	1.03521e-11	4.24123e-10	Up
																		ENSGALG00010020643	2.96041	-1.3427	4.9075e-14	2.54416e-12	Up
																		ENSGALG00010020649	4.47554	8.53593	3.80725e-33	1.28295e-30	Up
																		ENSGALG00010020651	3.00816	-2.65899	3.94481e-11	1.5457e-09	Up
																		ENSGALG00010020655	2.15603	-1.91073	3.34254e-08	9.32796e-07	Up
																		ENSGALG00010020672	1.64924	-0.155177	1.99333e-06	4.0833e-05	Up
																		ENSGALG00010020692	1.12121	0.60227	0.00086577	0.0103916	Up
																		ENSGALG00010020713	2.76322	1.60983	3.34325e-15	1.90948e-13	Up
																		ENSGALG00010020724	3.21915	-1.98271	8.84644e-14	4.4493e-12	Up
																		ENSGALG00010020771	1.76645	1.57743	1.6477e-07	4.11284e-06	Up
																		ENSGALG00010020773	1.09151	3.05564	0.00088958	0.0106584	Up
																		ENSGALG00010020824	8.79101	-1.27817	1.95377e-36	8.22216e-34	Up
																		ENSGALG00010020918	2.58757	1.98991	8.61278e-14	4.348e-12	Up
																		ENSGALG00010020941	2.42935	1.2599	2.64257e-12	1.15647e-10	Up
																		ENSGALG00010020954	1.19853	0.736381	0.000353085	0.00468429	Up
																		ENSGALG00010020958	2.45448	0.5007	3.20568e-12	1.38937e-10	Up
																		ENSGALG00010020992	1.79383	-2.57939	1.65762e-05	0.000288671	Up
																		ENSGALG00010021004	1.57124	2.85239	2.28049e-06	4.64331e-05	Up
																		ENSGALG00010021021	2.10288	9.30117	4.14056e-10	1.47647e-08	Up
																		ENSGALG00010021032	1.10874	1.99625	0.000786027	0.00951919	Up
																		ENSGALG00010021038	1.0431	2.93658	0.00149119	0.0167086	Up
																		ENSGALG00010021047	1.25838	2.00893	0.000144992	0.00210825	Up
																		ENSGALG00010021055	1.68445	3.37509	4.27486e-07	9.8835e-06	Up
																		ENSGALG00010021076	6.11723	-3.48647	2.59111e-13	1.24734e-11	Up
																		ENSGALG00010021081	2.53579	-1.54258	1.42671e-10	5.23997e-09	Up
																		ENSGALG00010021090	1.23251	0.190726	0.000283504	0.00387168	Up
																		ENSGALG00010021104	1.37334	-2.60732	0.000972797	0.0114219	Up
																		ENSGALG00010021124	1.1304	1.38152	0.00067121	0.0083308	Up
																		ENSGALG00010021137	2.05311	3.45542	1.10151e-09	3.72111e-08	Up
																		ENSGALG00010021165	1.52661	6.04776	3.88771e-06	7.5726e-05	Up
																		ENSGALG00010021167	1.14564	4.011	0.000480585	0.00616347	Up
																		ENSGALG00010021185	-1.018	2.24888	0.00204805	0.0219966	Down
																		ENSGALG00010021224	2.88113	-3.46572	6.28744e-07	1.39849e-05	Up
																		ENSGALG00010021226	-1.27967	0.0842963	0.000163979	0.00235637	Down
																		ENSGALG00010021247	1.44727	1.88518	1.40223e-05	0.000247554	Up
																		ENSGALG00010021262	2.47655	-2.98661	1.71678e-07	4.27735e-06	Up
																		ENSGALG00010021287	4.51758	1.37695	1.52592e-31	4.33597e-29	Up
																		ENSGALG00010021309	1.27405	1.23037	0.000134864	0.00198236	Up
																		ENSGALG00010021332	1.18184	0.839465	0.000417103	0.00543201	Up
																		ENSGALG00010021384	1.99388	-3.03712	1.33069e-05	0.000235695	Up
																		ENSGALG00010021409	1.08463	-0.306566	0.0015654	0.0174524	Up
																		ENSGALG00010021432	1.4631	-2.14674	0.00022835	0.00318626	Up
																		ENSGALG00010021441	1.04746	0.756604	0.00172606	0.0190233	Up
																		ENSGALG00010021455	1.68839	0.162557	9.35372e-07	1.99177e-05	Up
																		ENSGALG00010021490	1.33793	-0.898506	0.000145206	0.00210909	Up
																		ENSGALG00010021501	1.08153	-1.66501	0.00339546	0.0342571	Up
																		ENSGALG00010021505	2.51786	0.891628	6.53628e-13	2.98653e-11	Up
																		ENSGALG00010021509	1.02359	4.45884	0.00175153	0.0192568	Up
																		ENSGALG00010021531	1.30812	0.216588	0.000124495	0.00185217	Up
																		ENSGALG00010021537	3.68468	3.66467	1.59951e-24	2.19997e-22	Up
																		ENSGALG00010021572	3.48564	6.59324	1.34447e-22	1.44977e-20	Up
																		ENSGALG00010021611	1.7121	3.38372	2.80206e-07	6.73244e-06	Up
																		ENSGALG00010021622	1.83197	-1.73481	1.21185e-06	2.53642e-05	Up
																		ENSGALG00010021624	2.94127	2.38518	5.75498e-17	3.95159e-15	Up
																		ENSGALG00010021688	1.00254	2.85506	0.0022545	0.0239845	Up
																		ENSGALG00010021706	1.15978	-2.31721	0.00385045	0.0382745	Up
																		ENSGALG00010021716	1.68208	-0.0834353	1.31801e-06	2.75007e-05	Up
																		ENSGALG00010021732	2.44614	-0.944046	7.55568e-11	2.86138e-09	Up
																		ENSGALG00010021744	1.6447	1.93354	8.85353e-07	1.89123e-05	Up
																		ENSGALG00010021755	1.1022	3.26393	0.000789819	0.00955653	Up
																		ENSGALG00010021757	1.72896	-2.09567	2.20093e-05	0.000372693	Up
																		ENSGALG00010021758	1.66381	-2.72319	9.45422e-05	0.00143668	Up
																		ENSGALG00010021763	4.30036	1.10591	4.40947e-29	9.90587e-27	Up
																		ENSGALG00010021764	-1.00721	2.80409	0.00219526	0.0233912	Down
																		ENSGALG00010021782	2.00017	-2.96988	1.98362e-05	0.00033759	Up
																		ENSGALG00010021792	1.08441	0.0509536	0.00138368	0.0155942	Up
																		ENSGALG00010021813	2.8491	-1.32379	1.60112e-13	7.90532e-12	Up
																		ENSGALG00010021826	1.71341	-0.11045	8.36727e-07	1.80164e-05	Up
																		ENSGALG00010021890	2.01282	-1.25511	5.21574e-08	1.4174e-06	Up
																		ENSGALG00010022041	1.31302	-0.125438	0.00012674	0.00187948	Up
																		ENSGALG00010022071	1.33221	5.71043	5.13562e-05	0.000824083	Up
																		ENSGALG00010022072	3.54157	5.49561	3.77707e-23	4.38889e-21	Up
																		ENSGALG00010022082	1.00038	4.66236	0.00221247	0.0235559	Up
																		ENSGALG00010022134	1.12476	1.56659	0.000692597	0.00853968	Up
																		ENSGALG00010022135	1.41873	2.07023	1.94451e-05	0.000331773	Up
																		ENSGALG00010022150	1.1489	1.12792	0.000570012	0.00718055	Up
																		ENSGALG00010022174	1.42266	2.18584	1.84023e-05	0.000316788	Up
																		ENSGALG00010022186	1.52389	5.05013	4.09175e-06	7.94707e-05	Up
																		ENSGALG00010022211	3.59932	1.87817	5.84422e-23	6.56452e-21	Up
																		ENSGALG00010022243	4.16978	-1.53553	3.89908e-21	3.75398e-19	Up
																		ENSGALG00010022246	1.09107	0.198021	0.00130212	0.0148363	Up
																		ENSGALG00010022282	1.82131	0.779679	1.00144e-07	2.58589e-06	Up
																		ENSGALG00010022290	1.577	2.03776	2.29703e-06	4.6629e-05	Up
																		ENSGALG00010022294	2.5221	-2.847	5.38605e-08	1.45488e-06	Up
																		ENSGALG00010022309	2.38112	0.117791	1.67511e-11	6.7601e-10	Up
																		ENSGALG00010022343	2.70355	0.844625	2.27607e-14	1.22717e-12	Up
																		ENSGALG00010022354	1.13673	2.00379	0.000580407	0.00729786	Up
																		ENSGALG00010022375	3.29123	-2.07891	4.75362e-14	2.48349e-12	Up
																		ENSGALG00010022389	4.00769	2.93365	1.18441e-27	2.31372e-25	Up
																		ENSGALG00010022419	4.00032	3.71815	6.98465e-28	1.40517e-25	Up
																		ENSGALG00010022479	2.60471	0.397554	2.24368e-13	1.08786e-11	Up
																		ENSGALG00010022512	5.79813	0.367604	1.53332e-39	8.88256e-37	Up
																		ENSGALG00010022522	1.22084	0.259401	0.000311584	0.00419146	Up
																		ENSGALG00010022531	4.3118	3.51122	5.70438e-31	1.53779e-28	Up
																		ENSGALG00010022560	2.46648	-2.84692	1.60624e-07	4.0168e-06	Up
																		ENSGALG00010022579	2.02863	0.484423	4.4493e-09	1.40122e-07	Up
																		ENSGALG00010022581	2.11176	0.600648	1.02178e-09	3.46916e-08	Up
																		ENSGALG00010022662	1.02244	0.592576	0.00231726	0.024536	Up
																		ENSGALG00010022684	3.0431	-2.32092	4.73947e-12	1.99636e-10	Up
																		ENSGALG00010022691	2.075	-0.485991	5.5237e-09	1.70766e-07	Up
																		ENSGALG00010022725	1.87934	-1.28658	2.75287e-07	6.62606e-06	Up
																		ENSGALG00010022764	1.93724	2.2778	8.88171e-09	2.66037e-07	Up
																		ENSGALG00010022769	1.69656	3.96424	3.43583e-07	8.1106e-06	Up
																		ENSGALG00010022786	4.88548	2.36807	2.01299e-36	8.22216e-34	Up
																		ENSGALG00010022805	1.14764	-0.0846517	0.000806011	0.00971755	Up
																		ENSGALG00010022817	2.94197	-0.752821	7.43442e-15	4.14085e-13	Up
																		ENSGALG00010022821	5.81376	1.55779	8.87259e-44	8.5424e-41	Up
																		ENSGALG00010022828	1.13492	2.0417	0.000587573	0.00738108	Up
																		ENSGALG00010022841	3.08297	-3.10886	1.60357e-09	5.33692e-08	Up
																		ENSGALG00010022863	1.3404	-2.21036	0.00057141	0.00719145	Up
																		ENSGALG00010022875	2.66326	4.13019	1.05243e-14	5.79009e-13	Up
																		ENSGALG00010022911	2.21527	0.379865	2.19186e-10	7.94194e-09	Up
																		ENSGALG00010022932	2.56411	-1.10745	1.54933e-11	6.27131e-10	Up
																		ENSGALG00010022959	1.59431	1.96381	1.81753e-06	3.74023e-05	Up
																		ENSGALG00010023008	5.38634	1.75042	1.79115e-40	1.09741e-37	Up
																		ENSGALG00010023020	2.39283	-1.85951	1.43304e-09	4.79303e-08	Up
																		ENSGALG00010023042	2.58717	4.94091	4.64106e-14	2.43412e-12	Up
																		ENSGALG00010023069	1.2953	-0.00106066	0.000147243	0.00213179	Up
																		ENSGALG00010023078	3.40067	7.27838	9.55078e-22	9.4658e-20	Up
																		ENSGALG00010023081	2.21353	-2.47094	2.1137e-07	5.21806e-06	Up
																		ENSGALG00010023099	5.36797	-2.16709	2.92434e-23	3.5511e-21	Up
																		ENSGALG00010023101	5.17156	2.29064	3.86502e-39	2.08387e-36	Up
																		ENSGALG00010023119	1.80541	2.06267	7.75651e-08	2.04199e-06	Up
																		ENSGALG00010023136	1.53169	-1.12777	2.58048e-05	0.000432078	Up
																		ENSGALG00010023163	1.23239	-1.5773	0.000708667	0.00870749	Up
																		ENSGALG00010023172	3.94716	4.23635	2.57597e-27	4.89036e-25	Up
																		ENSGALG00010023179	3.20421	5.60438	8.82127e-20	7.52543e-18	Up
																		ENSGALG00010023180	3.37997	3.39295	2.08067e-21	2.01765e-19	Up
																		ENSGALG00010023206	3.88859	8.41696	8.73585e-27	1.50962e-24	Up
																		ENSGALG00010023229	1.45524	1.57469	1.32044e-05	0.000234187	Up
																		ENSGALG00010023239	2.47956	2.27986	5.43999e-13	2.51115e-11	Up
																		ENSGALG00010023240	3.37646	0.494664	4.70255e-20	4.14286e-18	Up
																		ENSGALG00010023253	6.89729	1.23796	2.26129e-51	5.07999e-48	Up
																		ENSGALG00010023256	2.13149	-0.940965	5.04163e-09	1.57671e-07	Up
																		ENSGALG00010023295	4.06575	2.67337	3.72519e-28	7.60785e-26	Up
																		ENSGALG00010023349	3.32728	-0.157007	7.7472e-19	6.25297e-17	Up
																		ENSGALG00010023351	2.06278	-2.554	8.18997e-07	1.76628e-05	Up
																		ENSGALG00010023387	3.12366	2.65215	1.05838e-18	8.39169e-17	Up
																		ENSGALG00010023390	1.03139	7.48515	0.00159132	0.0176684	Up
																		ENSGALG00010023437	1.23653	0.132898	0.00027261	0.00373806	Up
																		ENSGALG00010023507	1.49367	1.57029	7.77075e-06	0.000143286	Up
																		ENSGALG00010023510	3.07222	-0.219536	1.36714e-16	8.90224e-15	Up
																		ENSGALG00010023519	2.0906	1.29881	1.02091e-09	3.46916e-08	Up
																		ENSGALG00010023527	1.58065	1.20567	2.71054e-06	5.45305e-05	Up
																		ENSGALG00010023545	4.69238	-1.74222	3.35768e-23	3.97001e-21	Up
																		ENSGALG00010023552	1.98208	1.27431	6.25323e-09	1.91562e-07	Up
																		ENSGALG00010023594	-2.48165	0.476556	6.71867e-12	2.78649e-10	Down
																		ENSGALG00010023605	2.73826	-3.46503	6.28744e-07	1.39849e-05	Up
																		ENSGALG00010023606	1.44204	-0.92015	5.73731e-05	0.000911301	Up
																		ENSGALG00010023623	1.02819	-0.661622	0.00322565	0.0327399	Up
																		ENSGALG00010023631	1.14227	0.259784	0.000752879	0.00918376	Up
																		ENSGALG00010023635	2.2499	-0.280898	2.61098e-10	9.43524e-09	Up
																		ENSGALG00010023643	1.26607	0.622234	0.000173422	0.00247622	Up
																		ENSGALG00010023648	1.01887	-0.305399	0.00315206	0.0320654	Up
																		ENSGALG00010023756	-1.424	11.2092	1.55279e-05	0.000271466	Down
																		ENSGALG00010023773	4.70204	-0.807615	3.53362e-27	6.61523e-25	Up
																		ENSGALG00010023782	1.66242	-1.90604	1.24683e-05	0.000221423	Up
																		ENSGALG00010023809	1.32519	1.24168	7.28315e-05	0.00113229	Up
																		ENSGALG00010023814	-1.49164	9.77019	6.24167e-06	0.000117338	Down
																		ENSGALG00010023818	1.26905	1.38873	0.000138234	0.00202089	Up
																		ENSGALG00010023823	3.36304	2.59266	5.09808e-21	4.83923e-19	Up
																		ENSGALG00010023859	3.25965	1.93788	8.50988e-20	7.35287e-18	Up
																		ENSGALG00010023864	1.4667	1.56248	1.13172e-05	0.000202583	Up
																		ENSGALG00010023872	1.40881	-1.29986	9.4771e-05	0.00143853	Up
																		ENSGALG00010023878	4.30443	6.87516	2.95531e-31	8.12952e-29	Up
																		ENSGALG00010023885	-1.10798	3.33718	0.000751172	0.00917123	Down
																		ENSGALG00010023886	5.32845	2.16302	1.00537e-40	6.45301e-38	Up
																		ENSGALG00010023893	-1.39677	10.2683	2.22188e-05	0.000375768	Down
																		ENSGALG00010023920	-2.10008	1.91823	7.43394e-10	2.55618e-08	Down
																		ENSGALG00010023952	-1.27268	9.53363	0.000106052	0.00159184	Down
																		ENSGALG00010023978	1.02752	2.60861	0.00176512	0.0193432	Up
																		ENSGALG00010023996	3.08003	1.13645	7.89637e-18	5.88039e-16	Up
																		ENSGALG00010024001	4.85374	1.65834	3.14908e-35	1.21276e-32	Up
																		ENSGALG00010024038	1.74419	0.0528473	4.42525e-07	1.01788e-05	Up
																		ENSGALG00010024040	1.64725	-0.383149	2.54674e-06	5.14655e-05	Up
																		ENSGALG00010024053	1.35771	0.674278	5.74e-05	0.000911301	Up
																		ENSGALG00010024060	1.48607	2.93418	7.44297e-06	0.000138187	Up
																		ENSGALG00010024083	1.24115	2.91633	0.000167103	0.0023936	Up
																		ENSGALG00010024111	1.16478	0.377391	0.000526752	0.00667302	Up
																		ENSGALG00010024123	1.59731	-0.843599	7.47402e-06	0.000138573	Up
																		ENSGALG00010024139	1.85972	-0.446522	1.3422e-07	3.39428e-06	Up
																		ENSGALG00010024157	-1.04964	-0.514848	0.0030256	0.0309659	Down
																		ENSGALG00010024162	1.08514	-0.222091	0.00150734	0.0168609	Up
																		ENSGALG00010024182	3.2457	-1.89592	5.46899e-14	2.81361e-12	Up
																		ENSGALG00010024206	1.75259	0.687909	2.92994e-07	7.00225e-06	Up
																		ENSGALG00010024208	1.50798	1.04388	7.6818e-06	0.000142034	Up
																		ENSGALG00010024211	4.41852	-0.794138	4.72223e-26	7.37287e-24	Up
																		ENSGALG00010024222	1.17433	0.123738	0.000547102	0.00690486	Up
																		ENSGALG00010024234	1.36182	0.79955	5.28423e-05	0.000846922	Up
																		ENSGALG00010024240	1.41093	4.28316	1.91377e-05	0.000327356	Up
																		ENSGALG00010024258	3.00619	6.50234	6.89663e-18	5.16443e-16	Up
																		ENSGALG00010024266	2.66935	0.481153	6.03076e-14	3.09082e-12	Up
																		ENSGALG00010024274	1.33229	2.90462	5.50687e-05	0.000877389	Up
																		ENSGALG00010024280	1.44134	2.49231	1.40316e-05	0.000247554	Up
																		ENSGALG00010024333	1.49077	0.681283	1.05355e-05	0.000189849	Up
																		ENSGALG00010024352	1.26685	-2.1677	0.00117353	0.0135545	Up
																		ENSGALG00010024386	2.2966	0.806165	3.76775e-11	1.48496e-09	Up
																		ENSGALG00010024431	1.04933	0.993225	0.00167169	0.0184846	Up
																		ENSGALG00010024472	1.31137	3.69284	6.91498e-05	0.00108129	Up
																		ENSGALG00010024476	1.09422	0.256504	0.00123591	0.0141898	Up
																		ENSGALG00010024499	4.94473	-2.49082	6.60955e-19	5.36687e-17	Up
																		ENSGALG00010024554	2.1302	-1.02708	4.80267e-09	1.50898e-07	Up
																		ENSGALG00010024561	1.25534	-2.41886	0.00148805	0.0167006	Up
																		ENSGALG00010024566	1.58016	2.42382	2.11362e-06	4.31658e-05	Up
																		ENSGALG00010024570	2.22925	7.0629	4.31327e-11	1.68517e-09	Up
																		ENSGALG00010024611	1.12366	-1.32355	0.00167577	0.0185145	Up
																		ENSGALG00010024617	1.50665	-0.00299973	1.12178e-05	0.000201071	Up
																		ENSGALG00010024675	1.30068	1.41	9.39321e-05	0.00142977	Up
																		ENSGALG00010024693	1.15511	4.35958	0.000429261	0.00555526	Up
																		ENSGALG00010024702	2.68074	-0.0754623	1.27768e-13	6.33157e-12	Up
																		ENSGALG00010024706	3.84484	2.91306	6.17006e-26	9.24069e-24	Up
																		ENSGALG00010024721	2.66324	-0.329466	2.85902e-13	1.36655e-11	Up
																		ENSGALG00010024725	2.32771	-2.07752	1.01571e-08	3.01559e-07	Up
																		ENSGALG00010024727	-1.25803	3.58268	0.000135385	0.00198786	Down
																		ENSGALG00010024728	2.51838	1.53388	3.83765e-13	1.81501e-11	Up
																		ENSGALG00010024761	1.03289	3.70009	0.00161935	0.0179554	Up
																		ENSGALG00010024771	1.44941	0.393786	1.91768e-05	0.000327609	Up
																		ENSGALG00010024793	1.15281	5.38959	0.000435293	0.0056246	Up
																		ENSGALG00010024814	3.9083	1.79108	5.96169e-26	9.02895e-24	Up
																		ENSGALG00010024863	3.39671	4.38111	1.1944e-21	1.16662e-19	Up
																		ENSGALG00010024882	1.16352	5.91233	0.00038446	0.00505081	Up
																		ENSGALG00010024886	1.63439	1.19075	1.25403e-06	2.62063e-05	Up
																		ENSGALG00010024915	1.61114	-0.732427	5.89429e-06	0.000111429	Up
																		ENSGALG00010024936	1.84419	2.52968	3.90903e-08	1.07971e-06	Up
																		ENSGALG00010024974	1.65603	3.80102	6.33792e-07	1.40739e-05	Up
																		ENSGALG00010025010	1.73657	-2.50413	3.15431e-05	0.00052168	Up
																		ENSGALG00010025168	1.61737	0.741611	1.89808e-06	3.90004e-05	Up
																		ENSGALG00010025169	3.34472	-1.32558	1.76762e-16	1.12918e-14	Up
																		ENSGALG00010025188	1.96193	-1.78682	3.97957e-07	9.29648e-06	Up
																		ENSGALG00010025214	1.11961	-0.595826	0.00141018	0.0158796	Up
																		ENSGALG00010025242	1.19378	-1.16939	0.000779333	0.00946362	Up
																		ENSGALG00010025250	1.34019	0.683249	6.95418e-05	0.00108616	Up
																		ENSGALG00010025263	1.13789	-2.41427	0.00395154	0.0390776	Up
																		ENSGALG00010025298	3.45455	0.735283	7.74173e-21	7.14732e-19	Up
																		ENSGALG00010025313	1.9692	-0.262806	2.24467e-08	6.39661e-07	Up
																		ENSGALG00010025320	1.46461	2.94775	9.90435e-06	0.000179436	Up
																		ENSGALG00010025323	1.34431	0.495228	7.0819e-05	0.00110483	Up
																		ENSGALG00010025329	3.12284	1.64284	1.82809e-18	1.41614e-16	Up
																		ENSGALG00010025330	2.56874	0.587894	3.72977e-13	1.7702e-11	Up
																		ENSGALG00010025384	1.33873	-1.90007	0.000436969	0.00563599	Up
																		ENSGALG00010025398	1.46382	2.4034	1.03908e-05	0.000187493	Up
																		ENSGALG00010025416	3.44549	1.19699	4.48863e-21	4.29094e-19	Up
																		ENSGALG00010025417	1.29519	-0.639458	0.000214925	0.00302083	Up
																		ENSGALG00010025432	2.19674	-2.02068	2.89866e-08	8.17385e-07	Up
																		ENSGALG00010025434	1.87	-0.883286	2.65862e-07	6.41064e-06	Up
																		ENSGALG00010025480	1.8867	-2.30974	5.388e-06	0.000103274	Up
																		ENSGALG00010025507	1.71947	-0.844781	1.0024e-06	2.11445e-05	Up
																		ENSGALG00010025520	4.54063	-0.221245	2.10049e-28	4.35578e-26	Up
																		ENSGALG00010025538	2.23153	1.92797	6.33881e-11	2.43421e-09	Up
																		ENSGALG00010025559	3.4605	-1.38308	1.58294e-16	1.02579e-14	Up
																		ENSGALG00010025565	1.15933	1.88745	0.000457143	0.00587961	Up
																		ENSGALG00010025573	2.35708	2.97406	4.84519e-12	2.03453e-10	Up
																		ENSGALG00010025577	2.33668	-2.50191	8.24522e-08	2.14966e-06	Up
																		ENSGALG00010025592	1.76837	8.84053	1.0779e-07	2.76742e-06	Up
																		ENSGALG00010025618	1.15473	4.67071	0.000429175	0.00555526	Up
																		ENSGALG00010025644	1.06717	2.26127	0.00119559	0.0137621	Up
																		ENSGALG00010025650	7.52926	-2.38212	5.89123e-25	8.27165e-23	Up
																		ENSGALG00010025671	-1.17133	4.17261	0.000360718	0.00476678	Down
																		ENSGALG00010025688	1.29319	-2.39319	0.00163848	0.0181322	Up
																		ENSGALG00010025691	-1.01451	0.539577	0.00245613	0.0258642	Down
																		ENSGALG00010025846	1.04385	0.572579	0.00187253	0.0203383	Up
																		ENSGALG00010025862	1.60087	2.48935	1.56602e-06	3.24743e-05	Up
																		ENSGALG00010025865	-1.00938	1.82791	0.0023137	0.0245175	Down
																		ENSGALG00010025917	2.43029	-0.576672	1.45829e-11	5.92059e-10	Up
																		ENSGALG00010025953	2.68061	-1.81825	3.90875e-11	1.53604e-09	Up
																		ENSGALG00010025995	3.04506	0.149119	8.52019e-17	5.60213e-15	Up
																		ENSGALG00010026006	1.30848	-1.0694	0.000235606	0.00326722	Up
																		ENSGALG00010026008	1.23147	4.31995	0.00017832	0.00254078	Up
																		ENSGALG00010026011	1.7094	2.16854	3.30149e-07	7.80717e-06	Up
																		ENSGALG00010026090	-1.27667	0.161434	0.000163575	0.00235308	Down
																		ENSGALG00010026109	3.04011	1.90867	1.00661e-17	7.37396e-16	Up
																		ENSGALG00010026121	1.55985	2.388	2.79682e-06	5.59322e-05	Up
																		ENSGALG00010026124	3.36596	-2.14338	3.11436e-14	1.63979e-12	Up
																		ENSGALG00010026239	2.20107	-2.52027	2.27923e-07	5.58108e-06	Up
																		ENSGALG00010026242	2.75347	3.64062	1.72849e-15	1.01739e-13	Up
																		ENSGALG00010026355	1.75707	5.22708	1.3177e-07	3.3386e-06	Up
																		ENSGALG00010026409	3.06371	2.45764	4.04876e-18	3.08323e-16	Up
																		ENSGALG00010026436	1.78824	2.63553	9.23804e-08	2.39523e-06	Up
																		ENSGALG00010026443	1.86777	-0.361868	1.19365e-07	3.0472e-06	Up
																		ENSGALG00010026508	3.55155	6.33381	2.88638e-23	3.53687e-21	Up
																		ENSGALG00010026516	1.11758	3.05513	0.000672344	0.00833719	Up
																		ENSGALG00010026560	6.35093	-1.26593	6.87785e-32	2.06015e-29	Up
																		ENSGALG00010026595	3.22237	0.0814119	3.72678e-18	2.85416e-16	Up
																		ENSGALG00010026625	3.58328	1.26249	1.83216e-22	1.92935e-20	Up
																		ENSGALG00010026633	1.68441	1.94667	4.98184e-07	1.13621e-05	Up
																		ENSGALG00010026635	1.45567	-2.47459	0.000259329	0.00357048	Up
																		ENSGALG00010026652	1.28596	-2.30419	0.00129557	0.0148117	Up
																		ENSGALG00010026706	1.0891	2.97632	0.000919785	0.0109328	Up
																		ENSGALG00010026740	1.46808	1.3112	1.19638e-05	0.00021359	Up
																		ENSGALG00010026755	1.26346	-2.31799	0.000898389	0.0107353	Up
																		ENSGALG00010026801	1.71812	0.597149	4.58807e-07	1.05354e-05	Up
																		ENSGALG00010026836	7.28996	-0.398538	4.41288e-42	2.97406e-39	Up
																		ENSGALG00010026874	1.05216	2.69574	0.00136742	0.0154368	Up
																		ENSGALG00010026885	1.39832	-1.05547	8.17124e-05	0.00126018	Up
																		ENSGALG00010026920	1.53076	1.97863	4.45043e-06	8.63127e-05	Up
																		ENSGALG00010026984	-1.10663	-1.20302	0.00363686	0.0363659	Down
																		ENSGALG00010027045	1.21772	0.47301	0.000301068	0.0040867	Up
																		ENSGALG00010027050	1.09235	0.448478	0.00116939	0.0135276	Up
																		ENSGALG00010027121	1.57739	4.20616	1.96375e-06	4.02882e-05	Up
																		ENSGALG00010027125	1.03463	-1.43302	0.00447886	0.0433696	Up
																		ENSGALG00010027126	1.51395	2.15723	5.39393e-06	0.000103274	Up
																		ENSGALG00010027141	1.46068	7.81884	9.53638e-06	0.000173236	Up
																		ENSGALG00010027172	1.15597	1.54933	0.00049825	0.00635375	Up
																		ENSGALG00010027186	1.45243	0.0730878	2.37903e-05	0.000400836	Up
																		ENSGALG00010027188	1.96148	2.62976	5.79419e-09	1.78718e-07	Up
																		ENSGALG00010027193	-1.87384	-0.00168691	6.64315e-08	1.76963e-06	Down
																		ENSGALG00010027199	-1.8265	2.09243	5.44334e-08	1.46742e-06	Down
																		ENSGALG00010027213	4.34012	-0.153393	5.7364e-27	1.05913e-24	Up
																		ENSGALG00010027215	1.00241	0.0377545	0.00306632	0.0312403	Up
																		ENSGALG00010027231	3.04139	0.264283	7.03107e-17	4.66856e-15	Up
																		ENSGALG00010027258	1.06694	0.905543	0.00137897	0.0155541	Up
																		ENSGALG00010027266	2.01803	-2.0454	4.25282e-07	9.84944e-06	Up
																		ENSGALG00010027271	1.11828	1.12193	0.000797069	0.00962696	Up
																		ENSGALG00010027281	1.11365	-1.79846	0.00297685	0.0305831	Up
																		ENSGALG00010027297	1.13496	-1.52216	0.00194432	0.0209828	Up
																		ENSGALG00010027309	1.19168	-1.62649	0.00112465	0.0130795	Up
																		ENSGALG00010027314	1.07318	0.730062	0.00135376	0.0153082	Up
																		ENSGALG00010027355	1.73127	0.675168	3.63365e-07	8.54764e-06	Up
																		ENSGALG00010027364	1.86617	0.238565	6.0563e-08	1.62292e-06	Up
																		ENSGALG00010027378	1.07626	2.0248	0.00110936	0.0129129	Up
																		ENSGALG00010027380	1.11116	5.74258	0.000687722	0.00848884	Up
																		ENSGALG00010027382	1.94528	0.739358	1.37371e-08	4.00785e-07	Up
																		ENSGALG00010027384	3.67786	0.217107	2.82713e-22	2.95402e-20	Up
																		ENSGALG00010027385	2.61432	-2.93621	1.50508e-08	4.37219e-07	Up
																		ENSGALG00010027401	1.21955	0.29243	0.000322054	0.00431079	Up
																		ENSGALG00010027417	1.79821	-0.293111	2.92669e-07	7.00225e-06	Up
																		ENSGALG00010027448	1.70402	0.0387699	8.07869e-07	1.74756e-05	Up
																		ENSGALG00010027487	2.33841	-1.23219	5.1123e-10	1.79918e-08	Up
																		ENSGALG00010027576	1.06986	2.74075	0.00113423	0.0131682	Up
																		ENSGALG00010027577	1.26764	-2.50785	0.00191524	0.0207187	Up
																		ENSGALG00010027590	1.49549	3.49493	6.34774e-06	0.000119	Up
																		ENSGALG00010027611	4.15171	0.279947	1.467e-26	2.41142e-24	Up
																		ENSGALG00010027623	1.42849	-0.179105	3.27766e-05	0.000540093	Up
																		ENSGALG00010027634	1.08331	3.44716	0.000956215	0.0112566	Up
																		ENSGALG00010027653	3.61074	1.89619	3.09713e-23	3.72734e-21	Up
																		ENSGALG00010027701	1.26086	-2.59252	0.00230562	0.0244511	Up
																		ENSGALG00010027711	2.10427	2.48058	5.19896e-10	1.82492e-08	Up
																		ENSGALG00010027729	4.01944	1.27146	1.36779e-26	2.30456e-24	Up
																		ENSGALG00010027830	2.74309	1.70268	5.05697e-15	2.852e-13	Up
																		ENSGALG00010027831	1.61025	0.238602	2.5951e-06	5.2286e-05	Up
																		ENSGALG00010027838	1.22469	3.05341	0.000201094	0.00283827	Up
																		ENSGALG00010027866	1.22225	1.84211	0.000226827	0.00316829	Up
																		ENSGALG00010027869	1.38889	1.72459	3.02481e-05	0.000502111	Up
																		ENSGALG00010027875	1.23835	2.491	0.000177235	0.00252799	Up
																		ENSGALG00010027880	1.14732	-1.02714	0.00120101	0.0138009	Up
																		ENSGALG00010027906	1.38127	0.438237	4.68208e-05	0.000756614	Up
																		ENSGALG00010027909	1.98924	3.58482	3.27205e-09	1.04512e-07	Up
																		ENSGALG00010027917	2.45941	2.341	7.80157e-13	3.55261e-11	Up
																		ENSGALG00010027933	1.0282	1.20087	0.00196109	0.0211299	Up
																		ENSGALG00010027953	1.14886	3.02095	0.000479634	0.00615713	Up
																		ENSGALG00010027971	1.22077	-1.38927	0.000785471	0.00951919	Up
																		ENSGALG00010027993	1.66721	0.574578	1.00703e-06	2.12091e-05	Up
																		ENSGALG00010027994	2.25367	1.62736	5.11595e-11	1.98155e-09	Up
																		ENSGALG00010028012	1.03364	-0.161046	0.00236091	0.024959	Up
																		ENSGALG00010028044	1.00183	-1.41654	0.00502015	0.0477198	Up
																		ENSGALG00010028048	1.02803	1.85803	0.00183918	0.0200245	Up
																		ENSGALG00010028076	1.69233	2.3938	4.09302e-07	9.52846e-06	Up
																		ENSGALG00010028082	2.5283	0.106094	1.42794e-12	6.37323e-11	Up
																		ENSGALG00010028102	1.28627	1.58032	0.000108734	0.00162848	Up
																		ENSGALG00010028133	1.15676	-0.401899	0.000793746	0.00959543	Up
																		ENSGALG00010028135	1.278	-2.22081	0.00134439	0.0152278	Up
																		ENSGALG00010028161	1.05282	-1.46875	0.00351749	0.0353033	Up
																		ENSGALG00010028177	2.36219	2.75893	4.51516e-12	1.91715e-10	Up
																		ENSGALG00010028178	1.29706	0.106267	0.000146035	0.00211885	Up
																		ENSGALG00010028311	3.99273	0.326997	4.04499e-25	5.80026e-23	Up
																		ENSGALG00010028337	1.24519	-2.04666	0.00100334	0.01176	Up
																		ENSGALG00010028372	1.26437	2.91687	0.000126749	0.00187948	Up
																		ENSGALG00010028405	1.77858	2.2493	1.13223e-07	2.89588e-06	Up
																		ENSGALG00010028445	1.14345	2.24045	0.000528787	0.0066925	Up
																		ENSGALG00010028451	2.2977	-1.94623	9.33095e-09	2.77642e-07	Up
																		ENSGALG00010028452	2.45996	1.74045	1.08673e-12	4.91545e-11	Up
																		ENSGALG00010028460	1.3205	-0.749693	0.000157919	0.002279	Up
																		ENSGALG00010028487	1.17862	1.23977	0.000399279	0.00522513	Up
																		ENSGALG00010028488	1.70969	0.945259	4.66127e-07	1.06852e-05	Up
																		ENSGALG00010028490	3.04252	0.0245988	7.58289e-17	5.01028e-15	Up
																		ENSGALG00010028495	1.93238	-1.75143	4.86914e-07	1.11428e-05	Up
																		ENSGALG00010028499	1.71364	1.41418	3.93943e-07	9.21868e-06	Up
																		ENSGALG00010028505	4.3734	-0.857355	1.36925e-25	1.98453e-23	Up
																		ENSGALG00010028520	5.13654	1.81221	2.92613e-38	1.40862e-35	Up
																		ENSGALG00010028525	4.48353	-2.16267	3.22913e-19	2.65399e-17	Up
																		ENSGALG00010028551	1.98158	0.15394	1.27453e-08	3.72655e-07	Up
																		ENSGALG00010028613	1.51308	-1.66236	4.6927e-05	0.000756614	Up
																		ENSGALG00010028671	3.58977	4.66984	1.2966e-23	1.71342e-21	Up
																		ENSGALG00010028733	1.66738	-2.25556	2.744e-05	0.000457752	Up
																		ENSGALG00010028735	2.32282	-0.191843	7.44617e-11	2.83523e-09	Up
																		ENSGALG00010029156	3.51795	-0.927058	8.20652e-19	6.58427e-17	Up
																		ENSGALG00010029162	1.64007	2.33826	8.93174e-07	1.90492e-05	Up
																		ENSGALG00010029203	1.45937	5.37185	9.84716e-06	0.00017864	Up
																		ENSGALG00010029205	1.90972	-2.29784	3.63718e-06	7.11547e-05	Up
																		ENSGALG00010029210	1.22883	-1.02539	0.000569328	0.00717865	Up
																		ENSGALG00010029233	1.59312	-2.26068	3.65253e-05	0.000598208	Up
																		ENSGALG00010029293	1.32043	1.20922	7.59347e-05	0.00117646	Up
																		ENSGALG00010029375	1.16016	3.50843	0.000413533	0.00539073	Up
																		ENSGALG00010029376	1.0622	1.7842	0.00130521	0.0148464	Up
																		ENSGALG00010029387	1.50703	2.67768	5.65369e-06	0.000107484	Up
																		ENSGALG00010029409	1.2451	2.1279	0.000166907	0.00239334	Up
																		ENSGALG00010029411	1.00975	0.441352	0.00266342	0.0278297	Up
																		ENSGALG00010029414	4.82892	-1.26609	5.81464e-27	1.05913e-24	Up
																		ENSGALG00010029426	3.00698	-1.37543	2.97138e-14	1.57064e-12	Up
																		ENSGALG00010029427	1.27596	-2.31091	0.000823133	0.00990625	Up
																		ENSGALG00010029448	-1.18981	0.628708	0.00037409	0.00492418	Down
																		ENSGALG00010029535	-1.47366	3.19449	8.58392e-06	0.000157205	Down
																		ENSGALG00010029577	1.80083	-1.9552	3.86587e-06	7.54096e-05	Up
																		ENSGALG00010029580	2.5276	1.25483	3.93105e-13	1.85268e-11	Up
																		ENSGALG00010029612	4.24376	5.49178	1.48739e-30	3.93108e-28	Up
																		ENSGALG00010029622	1.32907	-0.0145473	0.000100293	0.00151552	Up
																		ENSGALG00010029623	1.73922	-1.97212	7.35281e-06	0.00013689	Up
																		ENSGALG00010029671	1.11943	-1.50429	0.00214471	0.0228888	Up
																		ENSGALG00010029687	1.97715	-0.0890524	1.85703e-08	5.33707e-07	Up
																		ENSGALG00010029688	2.09923	-0.352174	4.20368e-09	1.33008e-07	Up
																		ENSGALG00010029702	3.69189	1.24147	2.18624e-23	2.72855e-21	Up
																		ENSGALG00010029709	1.25458	-0.92764	0.000362039	0.00477955	Up
																		ENSGALG00010029715	2.51264	-2.41575	5.86671e-09	1.80542e-07	Up
																		ENSGALG00010029724	1.32241	-0.305096	0.000131236	0.00193452	Up
																		ENSGALG00010029729	3.09632	-0.396612	2.3093e-16	1.44777e-14	Up
																		ENSGALG00010029738	1.59306	3.40398	1.6162e-06	3.33611e-05	Up
																		ENSGALG00010029743	3.08101	2.56297	2.60816e-18	2.00888e-16	Up
																		ENSGALG00010029762	4.34302	-2.95056	4.83486e-14	2.51618e-12	Up
																		ENSGALG00010029850	4.03175	1.16661	1.71341e-26	2.78254e-24	Up
																		ENSGALG00010029864	1.16532	-0.16456	0.000642136	0.00798464	Up
																		ENSGALG00010029937	1.02817	1.95195	0.00181893	0.019836	Up
																		ENSGALG00010030014	1.34635	0.844902	6.0963e-05	0.000962201	Up
																		ENSGALG00010000094	1.93616	-2.50099	6.14221e-06	0.00011563	Up
																		ENSGALG00010000693	2.79245	-0.154681	1.62203e-14	8.78044e-13	Up
																		ENSGALG00010000694	-9.60577	-0.588347	5.60246e-48	9.43944e-45	Down
																		ENSGALG00010000936	-1.60201	2.40894	1.75835e-06	3.62397e-05	Down
																		ENSGALG00010000955	3.69511	-3.04651	9.01961e-12	3.70656e-10	Up
																		ENSGALG00010000971	2.13442	-0.348469	1.98626e-09	6.54591e-08	Up
																		ENSGALG00010001053	1.05371	-0.961744	0.00290306	0.029939	Up
																		ENSGALG00010001068	-1.11177	-0.815818	0.00238023	0.0251238	Down
																		ENSGALG00010001625	3.94026	-1.19053	6.85503e-21	6.37234e-19	Up
																		ENSGALG00010001631	6.70682	-3.04464	9.58395e-18	7.05913e-16	Up
																		ENSGALG00010002114	2.25612	-3.07005	6.88277e-07	1.51096e-05	Up
																		ENSGALG00010002318	3.05563	-3.51089	9.24046e-08	2.39523e-06	Up
																		ENSGALG00010002636	-1.15794	-0.426286	0.000933093	0.0110229	Down
																		ENSGALG00010002666	1.19479	-0.65945	0.000606775	0.00758693	Up
																		ENSGALG00010002708	1.19584	-1.28531	0.000846638	0.01018	Up
																		ENSGALG00010002711	1.23611	-2.05273	0.00133662	0.0151652	Up
																		ENSGALG00010002858	1.35447	-2.73823	0.0017879	0.0195451	Up
																		ENSGALG00010002867	2.06485	-2.6547	2.02125e-06	4.13421e-05	Up
																		ENSGALG00010003058	8.24216	1.7618	3.1855e-62	1.07343e-58	Up
																		ENSGALG00010003076	2.31067	-3.44439	8.5269e-06	0.000156373	Up
																		ENSGALG00010003459	3.09546	-2.21227	9.94188e-13	4.51201e-11	Up
																		ENSGALG00010003482	-1.70139	2.17471	4.06405e-07	9.4774e-06	Down
																		ENSGALG00010003930	-1.06187	0.367922	0.00180634	0.0197307	Down
																		ENSGALG00010003940	1.12396	-2.09749	0.00292835	0.0301768	Up
																		ENSGALG00010004121	-1.46551	0.835523	1.57225e-05	0.000274512	Down
																		ENSGALG00010004401	-1.10944	0.243124	0.00112936	0.013123	Down
																		ENSGALG00010004414	1.05832	1.04737	0.00149124	0.0167086	Up
																		ENSGALG00010004569	1.26262	0.425228	0.000185462	0.00263418	Up
																		ENSGALG00010004571	1.88236	0.183634	5.37832e-08	1.45488e-06	Up
																		ENSGALG00010004581	1.37604	1.50894	3.65145e-05	0.000598208	Up
																		ENSGALG00010004648	3.74428	-2.7623	8.18015e-14	4.14512e-12	Up
																		ENSGALG00010004684	8.40459	-1.61788	2.06597e-32	6.6303e-30	Up
																		ENSGALG00010004818	1.47435	1.5056	1.03301e-05	0.000186648	Up
																		ENSGALG00010005110	2.31344	-3.05761	8.79991e-07	1.88276e-05	Up
																		ENSGALG00010005112	1.62536	-1.28489	7.65208e-06	0.000141679	Up
																		ENSGALG00010005185	-1.0186	-0.428787	0.00330857	0.0334555	Down
																		ENSGALG00010005652	6.52132	-3.18396	2.17596e-16	1.37699e-14	Up
																		ENSGALG00010005665	1.26553	-1.06907	0.000379278	0.00498759	Up
																		ENSGALG00010006298	1.20476	-0.36567	0.00049083	0.00627099	Up
																		ENSGALG00010006308	1.7982	-2.55638	3.05302e-05	0.00050617	Up
																		ENSGALG00010006416	1.69164	-2.45007	3.87913e-05	0.000634549	Up
																		ENSGALG00010006487	7.22958	-2.62805	3.11642e-22	3.23125e-20	Up
																		ENSGALG00010006525	-1.26044	-0.627506	0.000409747	0.00535692	Down
																		ENSGALG00010006527	1.5072	-2.36312	0.000154332	0.00222962	Up
																		ENSGALG00010006560	6.92078	-2.86687	1.48547e-19	1.25141e-17	Up
																		ENSGALG00010006561	2.02513	-2.60326	1.54748e-06	3.21395e-05	Up
																		ENSGALG00010006565	2.64596	-2.30597	8.23174e-10	2.8233e-08	Up
																		ENSGALG00010006915	1.16776	-2.26744	0.00299397	0.0307121	Up
																		ENSGALG00010006917	2.58024	-3.0694	1.22777e-07	3.12247e-06	Up
																		ENSGALG00010007069	1.5523	0.554198	4.83349e-06	9.30723e-05	Up
																		ENSGALG00010007082	1.08144	2.38808	0.00102597	0.0120148	Up
																		ENSGALG00010007210	-1.17185	-0.692517	0.000925172	0.0109685	Down
																		ENSGALG00010007473	1.32079	-1.636	0.000304562	0.00412582	Up
																		ENSGALG00010007494	1.74649	-3.04016	0.000221263	0.00310343	Up
																		ENSGALG00010007628	2.59529	-3.04723	3.98323e-08	1.09795e-06	Up
																		ENSGALG00010007692	1.55888	-1.86404	3.97871e-05	0.000648396	Up
																		ENSGALG00010007704	3.00753	-1.13088	7.5488e-15	4.18725e-13	Up
																		ENSGALG00010007739	3.38624	-3.26354	3.08125e-09	9.86513e-08	Up
																		ENSGALG00010008558	1.14226	-1.52788	0.00194432	0.0209828	Up
																		ENSGALG00010008676	-1.32365	6.30077	5.73147e-05	0.000911301	Down
																		ENSGALG00010008746	1.16467	-2.34337	0.00385045	0.0382745	Up
																		ENSGALG00010009108	6.80741	-2.96797	1.5724e-18	1.22511e-16	Up
																		ENSGALG00010009134	4.72809	-2.66981	1.38829e-17	1.00607e-15	Up
																		ENSGALG00010009238	1.71024	2.35913	3.20898e-07	7.61512e-06	Up
																		ENSGALG00010009245	-1.18405	-0.941284	0.00153069	0.0170797	Down
																		ENSGALG00010009377	-1.33071	-1.31719	0.000489637	0.00626169	Down
																		ENSGALG00010009839	1.99842	-1.94868	2.41548e-07	5.84528e-06	Up
																		ENSGALG00010009854	5.11494	-1.64813	4.75881e-26	7.37287e-24	Up
																		ENSGALG00010010019	1.20484	1.86459	0.000275989	0.00378054	Up
																		ENSGALG00010010120	1.22176	-1.09398	0.00064944	0.00806802	Up
																		ENSGALG00010010289	1.17322	2.40103	0.000370149	0.00487706	Up
																		ENSGALG00010010326	2.81174	0.204235	7.28075e-15	4.07209e-13	Up
																		ENSGALG00010010328	1.40786	-2.66693	0.000630341	0.00785973	Up
																		ENSGALG00010010458	8.07091	-1.91383	5.1316e-29	1.12206e-26	Up
																		ENSGALG00010010459	7.05659	-2.76071	8.89632e-21	8.15738e-19	Up
																		ENSGALG00010010469	2.29448	-2.80078	4.39752e-07	1.01323e-05	Up
																		ENSGALG00010010523	1.21241	-2.41953	0.00256087	0.0269251	Up
																		ENSGALG00010010536	2.67102	-3.49085	1.33536e-06	2.78197e-05	Up
																		ENSGALG00010010568	1.70666	-0.0488017	6.94115e-07	1.5213e-05	Up
																		ENSGALG00010010731	5.55607	-0.677	1.14103e-33	4.04736e-31	Up
																		ENSGALG00010010788	1.59109	-1.41399	1.21692e-05	0.000216682	Up
																		ENSGALG00010010827	2.28976	-2.50671	5.16392e-08	1.40615e-06	Up
																		ENSGALG00010011204	1.57041	1.36436	2.98056e-06	5.94305e-05	Up
																		ENSGALG00010011390	1.94612	-3.13688	5.34362e-05	0.000855423	Up
																		ENSGALG00010011568	2.19914	-2.13635	3.41643e-08	9.49487e-07	Up
																		ENSGALG00010011760	2.56469	-2.35809	5.18135e-09	1.61292e-07	Up
																		ENSGALG00010011944	1.00588	-0.495487	0.00345931	0.0347711	Up
																		ENSGALG00010012554	1.78822	-0.838854	6.4822e-07	1.43706e-05	Up
																		ENSGALG00010012717	1.18376	-1.22218	0.000926245	0.0109709	Up
																		ENSGALG00010012886	1.92389	-1.90114	5.85931e-07	1.32147e-05	Up
																		ENSGALG00010013548	1.44538	-2.10577	0.000234448	0.0032573	Up
																		ENSGALG00010013584	2.20139	-1.42378	4.13844e-09	1.31252e-07	Up
																		ENSGALG00010013701	1.37821	-2.28638	0.000390419	0.00511415	Up
																		ENSGALG00010014129	1.11777	-2.12786	0.00273553	0.0284507	Up
																		ENSGALG00010014394	3.77614	-3.60693	3.40685e-09	1.08304e-07	Up
																		ENSGALG00010014460	3.38957	-2.09901	1.54766e-14	8.41164e-13	Up
																		ENSGALG00010014638	1.99429	-2.90271	6.48633e-06	0.000121261	Up
																		ENSGALG00010014684	4.7367	-2.67091	1.35836e-16	8.88804e-15	Up
																		ENSGALG00010014760	1.12039	-0.290687	0.00114138	0.0132398	Up
																		ENSGALG00010014951	3.22411	-2.15174	6.5178e-14	3.32778e-12	Up
																		ENSGALG00010015023	2.08846	-2.34612	2.35758e-07	5.71543e-06	Up
																		ENSGALG00010015030	2.42231	-0.494656	2.88389e-11	1.13994e-09	Up
																		ENSGALG00010015266	1.72026	-2.30353	2.05341e-05	0.000348588	Up
																		ENSGALG00010015347	1.27241	-0.858249	0.00033349	0.00445061	Up
																		ENSGALG00010015750	1.06509	-1.29672	0.00311174	0.0316791	Up
																		ENSGALG00010015818	1.00101	-1.04122	0.0048002	0.0460512	Up
																		ENSGALG00010015846	3.93307	-2.86744	5.32182e-13	2.47355e-11	Up
																		ENSGALG00010016010	1.23255	-0.123575	0.000308206	0.00416264	Up
																		ENSGALG00010016068	1.54211	-0.840445	1.61646e-05	0.000281866	Up
																		ENSGALG00010016170	6.0101	-3.55226	1.18134e-12	5.31578e-11	Up
																		ENSGALG00010016301	2.79216	-3.56398	5.99284e-07	1.34182e-05	Up
																		ENSGALG00010016523	1.4495	-2.77826	0.000641091	0.007979	Up
																		ENSGALG00010016596	2.44442	-1.69318	7.08989e-10	2.45038e-08	Up
																		ENSGALG00010017118	1.11376	-1.43525	0.00196401	0.0211445	Up
																		ENSGALG00010017214	1.33953	-1.98681	0.000360382	0.00476678	Up
																		ENSGALG00010017253	1.11314	-2.17492	0.00455039	0.0439675	Up
																		ENSGALG00010017325	-1.57315	-0.871524	2.83831e-06	5.66779e-05	Down
																		ENSGALG00010017885	2.78613	-0.733882	1.10031e-13	5.47271e-12	Up
																		ENSGALG00010018181	1.38589	-2.20763	0.000262767	0.00361044	Up
																		ENSGALG00010018435	1.13635	-2.2584	0.00298767	0.0306709	Up
																		ENSGALG00010018437	2.27662	-1.88466	6.91342e-09	2.11306e-07	Up
																		ENSGALG00010018473	2.19872	-2.1821	7.02508e-08	1.86767e-06	Up
																		ENSGALG00010018592	3.2208	-0.00488702	4.57203e-18	3.46216e-16	Up
																		ENSGALG00010018635	-1.04768	1.23733	0.00176034	0.0193064	Down
																		ENSGALG00010018851	-1.34433	0.54492	9.31211e-05	0.00142149	Down
																		ENSGALG00010018931	1.07	-0.315636	0.00170536	0.018826	Up
																		ENSGALG00010019069	-1.55445	0.0612605	7.74149e-06	0.000142942	Down
																		ENSGALG00010019078	-1.28265	2.76764	0.000104387	0.00157035	Down
																		ENSGALG00010019152	1.80955	2.08558	7.16722e-08	1.89425e-06	Up
																		ENSGALG00010019171	2.11996	-1.42914	1.80423e-08	5.19642e-07	Up
																		ENSGALG00010019468	5.68201	-3.77853	1.62738e-10	5.94457e-09	Up
																		ENSGALG00010019570	1.90164	-1.84781	8.39919e-07	1.80562e-05	Up
																		ENSGALG00010019654	-1.9663	-0.400787	7.06528e-08	1.87098e-06	Down
																		ENSGALG00010019945	2.89868	-3.35949	8.87706e-08	2.30992e-06	Up
																		ENSGALG00010020218	1.37743	1.21484	3.9353e-05	0.000642178	Up
																		ENSGALG00010020454	1.15158	-0.735674	0.000940161	0.011087	Up
																		ENSGALG00010020466	5.61544	-3.82065	3.29103e-10	1.18609e-08	Up
																		ENSGALG00010020564	1.97256	-3.23362	8.83911e-05	0.00135543	Up
																		ENSGALG00010020669	1.82052	-1.63294	7.24595e-07	1.58295e-05	Up
																		ENSGALG00010020706	-1.22795	0.690055	0.000300798	0.0040867	Down
																		ENSGALG00010020956	-1.20336	4.30667	0.000251387	0.00346467	Down
																		ENSGALG00010021909	2.97586	-2.63365	8.64752e-11	3.24679e-09	Up
																		ENSGALG00010022015	7.32202	-2.54717	5.42826e-23	6.14853e-21	Up
																		ENSGALG00010022048	2.00163	-1.22168	8.02032e-08	2.09914e-06	Up
																		ENSGALG00010022450	2.62608	-1.3189	3.83362e-12	1.64042e-10	Up
																		ENSGALG00010022495	1.48963	1.20134	9.09759e-06	0.000165936	Up
																		ENSGALG00010022914	1.86986	-2.80541	2.81583e-05	0.000468576	Up
																		ENSGALG00010023346	1.52172	-2.00088	8.31803e-05	0.00127843	Up
																		ENSGALG00010023480	-2.62941	-0.294174	5.36161e-13	2.48347e-11	Down
																		ENSGALG00010023484	-1.26016	6.59034	0.000124344	0.00185198	Down
																		ENSGALG00010023502	1.43789	2.05795	1.48275e-05	0.000260574	Up
																		ENSGALG00010023520	1.19327	-2.12698	0.00189301	0.0204947	Up
																		ENSGALG00010023560	1.13237	0.0773011	0.000804762	0.00971118	Up
																		ENSGALG00010023649	2.60075	-2.91927	5.14168e-09	1.60428e-07	Up
																		ENSGALG00010023654	-1.26757	2.82626	0.000126114	0.00187419	Down
																		ENSGALG00010023683	2.56984	-0.693512	2.59329e-12	1.1386e-10	Up
																		ENSGALG00010023951	5.59278	-3.83568	4.70168e-10	1.659e-08	Up
																		ENSGALG00010024289	3.83394	-0.876884	6.32438e-21	5.91988e-19	Up
																		ENSGALG00010024355	4.54496	-2.82106	4.00664e-16	2.47732e-14	Up
																		ENSGALG00010024455	2.68452	-3.0866	7.21037e-08	1.90193e-06	Up
																		ENSGALG00010025027	1.78531	-1.93052	4.47335e-06	8.65082e-05	Up
																		ENSGALG00010025049	5.30539	-2.21281	1.09475e-22	1.1956e-20	Up
																		ENSGALG00010025088	1.93814	-0.715331	7.90269e-08	2.07642e-06	Up
																		ENSGALG00010025158	1.22832	0.244961	0.00029141	0.00397562	Up
																		ENSGALG00010025162	1.29432	-0.941446	0.000270425	0.00371187	Up
																		ENSGALG00010025479	5.86286	-3.65492	1.0925e-11	4.46235e-10	Up
																		ENSGALG00010025880	1.61863	-2.26107	2.57944e-05	0.000432078	Up
																		ENSGALG00010025934	-1.057	2.99738	0.00129869	0.0148275	Down
																		ENSGALG00010026045	2.20453	-0.617994	1.50262e-09	5.01333e-08	Up
																		ENSGALG00010026087	1.11492	-1.47431	0.00195843	0.0211181	Up
																		ENSGALG00010026101	1.03374	-1.81148	0.00515685	0.0488145	Up
																		ENSGALG00010026103	3.41179	-2.3558	2.11806e-13	1.0344e-11	Up
																		ENSGALG00010026151	1.07081	4.74843	0.0010705	0.012482	Up
																		ENSGALG00010026238	1.19053	2.53017	0.000306931	0.00415374	Up
																		ENSGALG00010026289	1.20556	-1.59311	0.000921348	0.0109417	Up
																		ENSGALG00010026292	-1.82555	2.41104	5.59428e-08	1.5051e-06	Down
																		ENSGALG00010026338	-1.63939	-0.0498094	3.13769e-06	6.21956e-05	Down
																		ENSGALG00010026339	5.96063	-3.59111	2.203e-12	9.704e-11	Up
																		ENSGALG00010026464	5.029	4.01853	8.11847e-39	4.2088e-36	Up
																		ENSGALG00010026466	4.91029	2.83402	8.23701e-37	3.5815e-34	Up
																		ENSGALG00010026470	2.24917	-1.99609	2.99084e-08	8.4162e-07	Up
																		ENSGALG00010026494	-1.30906	-0.46646	0.000232958	0.00324385	Down
																		ENSGALG00010026636	2.31076	-2.25424	2.29462e-08	6.52513e-07	Up
																		ENSGALG00010026803	-1.77341	-0.718705	5.1485e-07	1.16829e-05	Down
																		ENSGALG00010026996	3.30027	-2.42689	2.75681e-13	1.32239e-11	Up
																		ENSGALG00010027018	1.20699	-1.32468	0.00089714	0.0107299	Up
																		ENSGALG00010027451	1.9743	-2.66055	2.29564e-06	4.6629e-05	Up
																		ENSGALG00010027508	1.29748	0.26671	0.000137774	0.00201635	Up
																		ENSGALG00010027585	3.04767	0.264036	5.67862e-17	3.92524e-15	Up
																		ENSGALG00010027589	2.55208	-1.46794	6.67605e-11	2.55643e-09	Up
																		ENSGALG00010027596	2.5163	-2.7502	3.17566e-08	8.89912e-07	Up
																		ENSGALG00010027657	1.96542	-0.825374	4.6873e-08	1.27895e-06	Up
																		ENSGALG00010027778	1.47247	0.105955	1.80302e-05	0.000311177	Up
																		ENSGALG00010027798	1.58808	-2.15812	2.79115e-05	0.000465042	Up
																		ENSGALG00010027809	2.4543	-3.53349	6.45012e-06	0.000120752	Up
																		ENSGALG00010027829	4.34749	-1.08497	1.87694e-23	2.36442e-21	Up
																		ENSGALG00010028382	1.47918	-0.236071	1.78367e-05	0.000308628	Up
																		ENSGALG00010028634	3.51724	-2.47401	9.49446e-14	4.75746e-12	Up
																		ENSGALG00010028677	2.36158	2.32004	4.95723e-12	2.07511e-10	Up
																		ENSGALG00010028693	2.64414	-2.58681	2.78322e-09	9.01802e-08	Up
																		ENSGALG00010028699	2.54267	-1.61998	7.55732e-11	2.86138e-09	Up
																		ENSGALG00010028701	2.81727	-2.01831	5.77189e-12	2.40865e-10	Up
																		ENSGALG00010028824	-1.77395	-1.98773	2.57646e-06	5.19881e-05	Down
																		ENSGALG00010028992	2.15849	-1.35138	8.70169e-09	2.61225e-07	Up
																		ENSGALG00010029028	1.25046	-0.723919	0.000328435	0.00438749	Up
																		ENSGALG00010029048	2.90031	-2.7596	9.75601e-10	3.32915e-08	Up
																		ENSGALG00010029058	-1.01829	-0.62418	0.00334212	0.0337694	Down
																		ENSGALG00010029109	1.44463	-1.49149	9.80196e-05	0.0014845	Up
																		ENSGALG00010029837	1.8101	-0.397259	2.5535e-07	6.16822e-06	Up
																		ENSGALG00010029886	1.73415	-0.347284	7.34806e-07	1.60266e-05	Up
																		ENSGALG00010030049	1.08037	-1.74245	0.00364629	0.0364331	Up
																		ENSGALG00010030072	-1.23034	3.39868	0.000187464	0.00265702	Down

## Sheet: Sheet5
Table S5. The Upset diagram results of DEGs in 7 organizations.
Pancreas	Cecum	Liver	Hypothalamus	Pituitary	Ileum	Duodenum	Liver|Pancreas	Pancreas|Cecum	Hypothalamus|Pancreas	Pituitary|Pancreas	Pancreas|Ileum	Duodenum|Ileum	Ileum|Cecum	Pancreas|Duodenum	Pituitary|Cecum	Liver|Cecum	Pituitary|Liver	Liver|Ileum	Liver|Duodenum	Hypothalamus|Liver	Hypothalamus|Pituitary	Hypothalamus|Cecum	Hypothalamus|Duodenum	Hypothalamus|Ileum	Duodenum|Cecum	Pituitary|Duodenum	Pituitary|Ileum	Duodenum|Ileum|Cecum	Liver|Ileum|Cecum	Hypothalamus|Pituitary|Liver	Hypothalamus|Liver|Pancreas	Pituitary|Liver|Duodenum	Liver|Pancreas|Ileum	Pituitary|Liver|Cecum	Liver|Pancreas|Cecum	Pancreas|Duodenum|Cecum	Pancreas|Ileum|Cecum	Hypothalamus|Pituitary|Pancreas	Pituitary|Liver|Pancreas	Hypothalamus|Liver|Duodenum	Liver|Pancreas|Duodenum	Hypothalamus|Pituitary|Ileum	Pituitary|Duodenum|Ileum	Liver|Duodenum|Ileum	Pituitary|Pancreas|Cecum	Hypothalamus|Duodenum|Cecum	Hypothalamus|Pituitary|Duodenum	Hypothalamus|Pancreas|Duodenum	Pituitary|Pancreas|Duodenum
ENSGALG00010000040	ENSGALG00010001612	ENSGALG00010000062	ENSGALG00010001348	ENSGALG00010001751	ENSGALG00010000757	ENSGALG00010002358	ENSGALG00010000404	ENSGALG00010002364	ENSGALG00010004256	ENSGALG00010001129	ENSGALG00010001208	ENSGALG00010004980	ENSGALG00010001358	ENSGALG00010004534	ENSGALG00010003520	ENSGALG00010005201	ENSGALG00010007851	ENSGALG00010002655	ENSGALG00010002238	ENSGALG00010005271	ENSGALG00010008042	ENSGALG00010014972	ENSGALG00010002366	ENSGALG00010016998	ENSGALG00010005777	ENSGALG00010024633		ENSGALG00010005494	ENSGALG00010012891	ENSGALG00010024495	ENSGALG00010010753	ENSGALG00010025047	ENSGALG00010010295	ENSGALG00010007863	ENSGALG00010005308	ENSGALG00010002788	ENSGALG00010001976	ENSGALG00010010071	ENSGALG00010016869	ENSGALG00010026783	ENSGALG00010005743	ENSGALG00010015565	ENSGALG00010003516	ENSGALG00010000593	ENSGALG00010014696	ENSGALG00010014956
ENSGALG00010000042	ENSGALG00010001901	ENSGALG00010000145	ENSGALG00010001536	ENSGALG00010002288	ENSGALG00010000901	ENSGALG00010002741	ENSGALG00010001273	ENSGALG00010002399	ENSGALG00010004377	ENSGALG00010002173	ENSGALG00010002392	ENSGALG00010004984	ENSGALG00010009309	ENSGALG00010004707	ENSGALG00010007759	ENSGALG00010005337	ENSGALG00010007860	ENSGALG00010011664	ENSGALG00010005636	ENSGALG00010009320	ENSGALG00010024056	ENSGALG00010021140	ENSGALG00010005680	ENSGALG00010004289	ENSGALG00010016263			ENSGALG00010011648	ENSGALG00010027999	ENSGALG00010020995	ENSGALG00010011823	ENSGALG00010005987	ENSGALG00010013052	ENSGALG00010011790	ENSGALG00010020498	ENSGALG00010027126	ENSGALG00010014944
ENSGALG00010000044	ENSGALG00010002513	ENSGALG00010000630	ENSGALG00010003210	ENSGALG00010002927	ENSGALG00010004212	ENSGALG00010002965	ENSGALG00010001707	ENSGALG00010004359	ENSGALG00010008253	ENSGALG00010002957	ENSGALG00010003164	ENSGALG00010006269	ENSGALG00010013965	ENSGALG00010005573	ENSGALG00010015831	ENSGALG00010008444	ENSGALG00010025943	ENSGALG00010023272	ENSGALG00010005937	ENSGALG00010013786	ENSGALG00010024069	ENSGALG00010028053	ENSGALG00010020835	ENSGALG00010017121	ENSGALG00010016399			ENSGALG00010012137	ENSGALG00010028753
ENSGALG00010000091	ENSGALG00010002629	ENSGALG00010000859	ENSGALG00010003320	ENSGALG00010003475	ENSGALG00010004892	ENSGALG00010005295	ENSGALG00010005194	ENSGALG00010005070	ENSGALG00010010839	ENSGALG00010003205	ENSGALG00010006366	ENSGALG00010012128	ENSGALG00010014522	ENSGALG00010006019	ENSGALG00010017378	ENSGALG00010011987	ENSGALG00010027697	ENSGALG00010024664	ENSGALG00010021929	ENSGALG00010016891	ENSGALG00010008727	ENSGALG00010026382						ENSGALG00010016127
ENSGALG00010000093	ENSGALG00010002667	ENSGALG00010001134	ENSGALG00010003840	ENSGALG00010003736	ENSGALG00010005289	ENSGALG00010006635	ENSGALG00010006119	ENSGALG00010005387	ENSGALG00010012361	ENSGALG00010003322	ENSGALG00010008022	ENSGALG00010012472	ENSGALG00010021122	ENSGALG00010007571	ENSGALG00010017806	ENSGALG00010021924	ENSGALG00010005965	ENSGALG00010028598	ENSGALG00010023419	ENSGALG00010024066								ENSGALG00010005923
ENSGALG00010000271	ENSGALG00010003126	ENSGALG00010001539	ENSGALG00010004257	ENSGALG00010003806	ENSGALG00010006608	ENSGALG00010007919	ENSGALG00010006186	ENSGALG00010005851	ENSGALG00010012673	ENSGALG00010005242	ENSGALG00010011628	ENSGALG00010013654	ENSGALG00010022348	ENSGALG00010009112	ENSGALG00010023813	ENSGALG00010000698	ENSGALG00010009785	ENSGALG00010003758	ENSGALG00010028834									ENSGALG00010007142
ENSGALG00010000443	ENSGALG00010003278	ENSGALG00010001553	ENSGALG00010004391	ENSGALG00010004846	ENSGALG00010007394	ENSGALG00010007922	ENSGALG00010007871	ENSGALG00010007977	ENSGALG00010012790	ENSGALG00010006069	ENSGALG00010013947	ENSGALG00010015159	ENSGALG00010024750	ENSGALG00010009284	ENSGALG00010024117	ENSGALG00010002783	ENSGALG00010026063	ENSGALG00010016571
ENSGALG00010000483	ENSGALG00010003334	ENSGALG00010001558	ENSGALG00010005018	ENSGALG00010005431	ENSGALG00010011616	ENSGALG00010009346	ENSGALG00010010179	ENSGALG00010008664	ENSGALG00010013335	ENSGALG00010008175	ENSGALG00010019498	ENSGALG00010015903	ENSGALG00010025424	ENSGALG00010010923	ENSGALG00010010542	ENSGALG00010021536
ENSGALG00010000511	ENSGALG00010003750	ENSGALG00010001605	ENSGALG00010005361	ENSGALG00010005776	ENSGALG00010014624	ENSGALG00010010938	ENSGALG00010010638	ENSGALG00010009021	ENSGALG00010013646	ENSGALG00010009708	ENSGALG00010020954	ENSGALG00010016850	ENSGALG00010027015	ENSGALG00010015494	ENSGALG00010026107
ENSGALG00010000590	ENSGALG00010004109	ENSGALG00010002462	ENSGALG00010005405	ENSGALG00010006134	ENSGALG00010015021	ENSGALG00010011674	ENSGALG00010013805	ENSGALG00010009212	ENSGALG00010014222	ENSGALG00010010942	ENSGALG00010021611	ENSGALG00010018902	ENSGALG00010028077	ENSGALG00010023872
ENSGALG00010000734	ENSGALG00010004139	ENSGALG00010002618	ENSGALG00010005439	ENSGALG00010006552	ENSGALG00010015205	ENSGALG00010012209	ENSGALG00010013859	ENSGALG00010010483	ENSGALG00010014724	ENSGALG00010012360	ENSGALG00010021813	ENSGALG00010019989	ENSGALG00010001092
ENSGALG00010000791	ENSGALG00010004315	ENSGALG00010003518	ENSGALG00010005892	ENSGALG00010007536	ENSGALG00010015956	ENSGALG00010013322	ENSGALG00010015800	ENSGALG00010011448	ENSGALG00010015088	ENSGALG00010014789	ENSGALG00010022135	ENSGALG00010022401	ENSGALG00010004601
ENSGALG00010000797	ENSGALG00010004334	ENSGALG00010005324	ENSGALG00010006237	ENSGALG00010007546	ENSGALG00010017396	ENSGALG00010016436	ENSGALG00010016225	ENSGALG00010013994	ENSGALG00010015632	ENSGALG00010015112	ENSGALG00010024675	ENSGALG00010026019	ENSGALG00010005925
ENSGALG00010000802	ENSGALG00010004358	ENSGALG00010005339	ENSGALG00010006927	ENSGALG00010007950	ENSGALG00010017490	ENSGALG00010016899	ENSGALG00010016546	ENSGALG00010015164	ENSGALG00010015733	ENSGALG00010016696	ENSGALG00010028161	ENSGALG00010029571	ENSGALG00010006170
ENSGALG00010000820	ENSGALG00010004990	ENSGALG00010005368	ENSGALG00010006948	ENSGALG00010007985	ENSGALG00010017532	ENSGALG00010017114	ENSGALG00010016795	ENSGALG00010020357	ENSGALG00010019001	ENSGALG00010017814	ENSGALG00010014684	ENSGALG00010017157	ENSGALG00010029093
ENSGALG00010001082	ENSGALG00010004995	ENSGALG00010005433	ENSGALG00010007467	ENSGALG00010008037	ENSGALG00010017654	ENSGALG00010017904	ENSGALG00010017812	ENSGALG00010022817	ENSGALG00010021090	ENSGALG00010018665	ENSGALG00010029109	ENSGALG00010022267	ENSGALG00010030042
ENSGALG00010001111	ENSGALG00010005011	ENSGALG00010005524	ENSGALG00010007661	ENSGALG00010008076	ENSGALG00010019253	ENSGALG00010019255	ENSGALG00010020629	ENSGALG00010022821	ENSGALG00010021226	ENSGALG00010021021
ENSGALG00010001122	ENSGALG00010005094	ENSGALG00010006079	ENSGALG00010007772	ENSGALG00010009121	ENSGALG00010019732	ENSGALG00010019292	ENSGALG00010022186	ENSGALG00010023885	ENSGALG00010021287	ENSGALG00010021076
ENSGALG00010001124	ENSGALG00010005131	ENSGALG00010006180	ENSGALG00010008002	ENSGALG00010009852	ENSGALG00010019820	ENSGALG00010019331	ENSGALG00010022343	ENSGALG00010025480	ENSGALG00010023256	ENSGALG00010023823
ENSGALG00010001138	ENSGALG00010005264	ENSGALG00010006198	ENSGALG00010008030	ENSGALG00010010279	ENSGALG00010021011	ENSGALG00010019707	ENSGALG00010022419	ENSGALG00010026635	ENSGALG00010023864	ENSGALG00010024111
ENSGALG00010001149	ENSGALG00010005509	ENSGALG00010006266	ENSGALG00010008082	ENSGALG00010010417	ENSGALG00010021117	ENSGALG00010020693	ENSGALG00010023008	ENSGALG00010027172	ENSGALG00010029426	ENSGALG00010024706
ENSGALG00010001183	ENSGALG00010005550	ENSGALG00010006457	ENSGALG00010008178	ENSGALG00010010912	ENSGALG00010021177	ENSGALG00010021314	ENSGALG00010023507	ENSGALG00010027193	ENSGALG00010029709	ENSGALG00010029743
ENSGALG00010001192	ENSGALG00010005556	ENSGALG00010006549	ENSGALG00010008451	ENSGALG00010011874	ENSGALG00010021682	ENSGALG00010022748	ENSGALG00010023978	ENSGALG00010003058	ENSGALG00010001053
ENSGALG00010001201	ENSGALG00010006086	ENSGALG00010008169	ENSGALG00010008688	ENSGALG00010012048	ENSGALG00010021773	ENSGALG00010025614	ENSGALG00010024728	ENSGALG00010006487	ENSGALG00010004648
ENSGALG00010001214	ENSGALG00010006280	ENSGALG00010008683	ENSGALG00010009700	ENSGALG00010013308	ENSGALG00010021779	ENSGALG00010028029	ENSGALG00010025592	ENSGALG00010006561	ENSGALG00010023484
ENSGALG00010001248	ENSGALG00010006570	ENSGALG00010009306	ENSGALG00010010449	ENSGALG00010013576	ENSGALG00010021780	ENSGALG00010028470	ENSGALG00010026109	ENSGALG00010009854	ENSGALG00010028824
ENSGALG00010001258	ENSGALG00010006606	ENSGALG00010009479	ENSGALG00010010556	ENSGALG00010013742	ENSGALG00010021787	ENSGALG00010029244	ENSGALG00010026595	ENSGALG00010015266
ENSGALG00010001274	ENSGALG00010006625	ENSGALG00010009499	ENSGALG00010010854	ENSGALG00010016897	ENSGALG00010022791	ENSGALG00010029295	ENSGALG00010026625	ENSGALG00010020454
ENSGALG00010001287	ENSGALG00010006816	ENSGALG00010009772	ENSGALG00010010858	ENSGALG00010017215	ENSGALG00010025483	ENSGALG00010029562	ENSGALG00010026885
ENSGALG00010001313	ENSGALG00010007226	ENSGALG00010010218	ENSGALG00010010946	ENSGALG00010017555	ENSGALG00010027082	ENSGALG00010029568	ENSGALG00010027701
ENSGALG00010001320	ENSGALG00010007400	ENSGALG00010010605	ENSGALG00010011152	ENSGALG00010018048	ENSGALG00010027878	ENSGALG00010001083	ENSGALG00010029612
ENSGALG00010001347	ENSGALG00010007962	ENSGALG00010010732	ENSGALG00010011680	ENSGALG00010018098	ENSGALG00010028450	ENSGALG00010003663	ENSGALG00010030014
ENSGALG00010001468	ENSGALG00010008132	ENSGALG00010010926	ENSGALG00010012205	ENSGALG00010019193	ENSGALG00010029378	ENSGALG00010005009	ENSGALG00010011204
ENSGALG00010001471	ENSGALG00010008198	ENSGALG00010011780	ENSGALG00010012304	ENSGALG00010019451	ENSGALG00010029503	ENSGALG00010006018	ENSGALG00010024289
ENSGALG00010001484	ENSGALG00010010206	ENSGALG00010011923	ENSGALG00010012330	ENSGALG00010019676	ENSGALG00010001033	ENSGALG00010006631	ENSGALG00010025880
ENSGALG00010001506	ENSGALG00010010222	ENSGALG00010012428	ENSGALG00010012834	ENSGALG00010021440	ENSGALG00010002829	ENSGALG00010007220	ENSGALG00010026151
ENSGALG00010001508	ENSGALG00010010285	ENSGALG00010013013	ENSGALG00010013370	ENSGALG00010021696	ENSGALG00010003088	ENSGALG00010008957	ENSGALG00010029058
ENSGALG00010001528	ENSGALG00010010633	ENSGALG00010013436	ENSGALG00010013525	ENSGALG00010022616	ENSGALG00010004423	ENSGALG00010011520
ENSGALG00010001598	ENSGALG00010010728	ENSGALG00010014145	ENSGALG00010014320	ENSGALG00010022630	ENSGALG00010005744	ENSGALG00010013687
ENSGALG00010001609	ENSGALG00010010952	ENSGALG00010014716	ENSGALG00010014653	ENSGALG00010022949	ENSGALG00010005994	ENSGALG00010015737
ENSGALG00010001704	ENSGALG00010010993	ENSGALG00010014943	ENSGALG00010015183	ENSGALG00010024007	ENSGALG00010007447	ENSGALG00010018094
ENSGALG00010001706	ENSGALG00010011044	ENSGALG00010015087	ENSGALG00010015505	ENSGALG00010024099	ENSGALG00010011592	ENSGALG00010019774
ENSGALG00010001708	ENSGALG00010011394	ENSGALG00010015257	ENSGALG00010015610	ENSGALG00010024120	ENSGALG00010013986	ENSGALG00010020451
ENSGALG00010001726	ENSGALG00010011455	ENSGALG00010015703	ENSGALG00010016446	ENSGALG00010024748	ENSGALG00010014106	ENSGALG00010023391
ENSGALG00010001743	ENSGALG00010011505	ENSGALG00010015802	ENSGALG00010016585	ENSGALG00010024963	ENSGALG00010014649	ENSGALG00010025261
ENSGALG00010001754	ENSGALG00010011668	ENSGALG00010015892	ENSGALG00010016587	ENSGALG00010025392	ENSGALG00010019596	ENSGALG00010026830
ENSGALG00010001758	ENSGALG00010011715	ENSGALG00010016129	ENSGALG00010016658	ENSGALG00010027090	ENSGALG00010019764	ENSGALG00010028367
ENSGALG00010001764	ENSGALG00010011891	ENSGALG00010016498	ENSGALG00010016665	ENSGALG00010027316	ENSGALG00010022501	ENSGALG00010028825
ENSGALG00010001790	ENSGALG00010011961	ENSGALG00010016983	ENSGALG00010016674	ENSGALG00010027396	ENSGALG00010028650	ENSGALG00010030012
ENSGALG00010001801	ENSGALG00010011980	ENSGALG00010017127	ENSGALG00010017933	ENSGALG00010028386	ENSGALG00010029057
ENSGALG00010001808	ENSGALG00010012182	ENSGALG00010017525	ENSGALG00010018067	ENSGALG00010028529	ENSGALG00010029968
ENSGALG00010001815	ENSGALG00010012430	ENSGALG00010017772	ENSGALG00010018279	ENSGALG00010001101
ENSGALG00010001821	ENSGALG00010012708	ENSGALG00010018081	ENSGALG00010018770	ENSGALG00010002749
ENSGALG00010001822	ENSGALG00010012723	ENSGALG00010018147	ENSGALG00010018783	ENSGALG00010003601
ENSGALG00010001858	ENSGALG00010012863	ENSGALG00010018349	ENSGALG00010019019	ENSGALG00010005028
ENSGALG00010001869	ENSGALG00010012887	ENSGALG00010018865	ENSGALG00010020006	ENSGALG00010005986
ENSGALG00010001880	ENSGALG00010013346	ENSGALG00010019029	ENSGALG00010020232	ENSGALG00010006704
ENSGALG00010001885	ENSGALG00010013380	ENSGALG00010019114	ENSGALG00010020915	ENSGALG00010006769
ENSGALG00010001925	ENSGALG00010013820	ENSGALG00010020087	ENSGALG00010021228	ENSGALG00010006973
ENSGALG00010001967	ENSGALG00010014042	ENSGALG00010020101	ENSGALG00010021871	ENSGALG00010007119
ENSGALG00010002012	ENSGALG00010014056	ENSGALG00010020320	ENSGALG00010022233	ENSGALG00010007630
ENSGALG00010002041	ENSGALG00010014742	ENSGALG00010020739	ENSGALG00010022249	ENSGALG00010008691
ENSGALG00010002142	ENSGALG00010014946	ENSGALG00010020828	ENSGALG00010022669	ENSGALG00010009480
ENSGALG00010002282	ENSGALG00010015711	ENSGALG00010020981	ENSGALG00010022675	ENSGALG00010009848
ENSGALG00010002285	ENSGALG00010015814	ENSGALG00010021067	ENSGALG00010023286	ENSGALG00010010757
ENSGALG00010002311	ENSGALG00010015820	ENSGALG00010021080	ENSGALG00010023702	ENSGALG00010010773
ENSGALG00010002342	ENSGALG00010015836	ENSGALG00010021106	ENSGALG00010023707	ENSGALG00010014401
ENSGALG00010002362	ENSGALG00010015847	ENSGALG00010021184	ENSGALG00010023805	ENSGALG00010014538
ENSGALG00010002373	ENSGALG00010015929	ENSGALG00010021512	ENSGALG00010024909	ENSGALG00010014988
ENSGALG00010002374	ENSGALG00010016067	ENSGALG00010021584	ENSGALG00010025394	ENSGALG00010014991
ENSGALG00010002375	ENSGALG00010016131	ENSGALG00010021729	ENSGALG00010025937	ENSGALG00010016095
ENSGALG00010002380	ENSGALG00010016177	ENSGALG00010022483	ENSGALG00010026026	ENSGALG00010016306
ENSGALG00010002384	ENSGALG00010016206	ENSGALG00010022489	ENSGALG00010027091	ENSGALG00010016348
ENSGALG00010002416	ENSGALG00010016286	ENSGALG00010022848	ENSGALG00010027228	ENSGALG00010016532
ENSGALG00010002446	ENSGALG00010016907	ENSGALG00010023065	ENSGALG00010027639	ENSGALG00010017286
ENSGALG00010002465	ENSGALG00010016951	ENSGALG00010023167	ENSGALG00010028072	ENSGALG00010018190
ENSGALG00010002500	ENSGALG00010017224	ENSGALG00010023264	ENSGALG00010028097	ENSGALG00010018407
ENSGALG00010002556	ENSGALG00010017445	ENSGALG00010023359	ENSGALG00010028195	ENSGALG00010019556
ENSGALG00010002579	ENSGALG00010017460	ENSGALG00010023369	ENSGALG00010028203	ENSGALG00010019791
ENSGALG00010002600	ENSGALG00010017466	ENSGALG00010023587	ENSGALG00010028879	ENSGALG00010020213
ENSGALG00010002603	ENSGALG00010017501	ENSGALG00010023942	ENSGALG00010029234	ENSGALG00010020214
ENSGALG00010002617	ENSGALG00010017512	ENSGALG00010024089	ENSGALG00010029784	ENSGALG00010022766
ENSGALG00010002621	ENSGALG00010017515	ENSGALG00010024421	ENSGALG00010003290	ENSGALG00010023607
ENSGALG00010002632	ENSGALG00010017604	ENSGALG00010024441	ENSGALG00010004105	ENSGALG00010025241
ENSGALG00010002644	ENSGALG00010017632	ENSGALG00010024680	ENSGALG00010004900	ENSGALG00010025352
ENSGALG00010002657	ENSGALG00010017720	ENSGALG00010024697	ENSGALG00010005876	ENSGALG00010025908
ENSGALG00010002685	ENSGALG00010017737	ENSGALG00010024722	ENSGALG00010006646	ENSGALG00010026284
ENSGALG00010002693	ENSGALG00010017783	ENSGALG00010024772	ENSGALG00010006864	ENSGALG00010026474
ENSGALG00010002739	ENSGALG00010018423	ENSGALG00010024953	ENSGALG00010006935	ENSGALG00010026626
ENSGALG00010002756	ENSGALG00010019771	ENSGALG00010025343	ENSGALG00010007121	ENSGALG00010026773
ENSGALG00010002766	ENSGALG00010019803	ENSGALG00010025429	ENSGALG00010008743	ENSGALG00010026781
ENSGALG00010002774	ENSGALG00010019838	ENSGALG00010025527	ENSGALG00010008907	ENSGALG00010028984
ENSGALG00010002827	ENSGALG00010020327	ENSGALG00010025660	ENSGALG00010010540	ENSGALG00010029042
ENSGALG00010002878	ENSGALG00010020417	ENSGALG00010025935	ENSGALG00010010802	ENSGALG00010029951
ENSGALG00010002880	ENSGALG00010020856	ENSGALG00010026638	ENSGALG00010011255
ENSGALG00010002935	ENSGALG00010020897	ENSGALG00010026822	ENSGALG00010012262
ENSGALG00010002940	ENSGALG00010021028	ENSGALG00010026893	ENSGALG00010014048
ENSGALG00010002967	ENSGALG00010021130	ENSGALG00010027095	ENSGALG00010014529
ENSGALG00010002982	ENSGALG00010021202	ENSGALG00010027403	ENSGALG00010015256
ENSGALG00010002994	ENSGALG00010021630	ENSGALG00010027578	ENSGALG00010017298
ENSGALG00010003018	ENSGALG00010022303	ENSGALG00010027808	ENSGALG00010018468
ENSGALG00010003061	ENSGALG00010022388	ENSGALG00010027890	ENSGALG00010018565
ENSGALG00010003074	ENSGALG00010022972	ENSGALG00010028108	ENSGALG00010018845
ENSGALG00010003097	ENSGALG00010023003	ENSGALG00010028370	ENSGALG00010019384
ENSGALG00010003176	ENSGALG00010023054	ENSGALG00010029180	ENSGALG00010019668
ENSGALG00010003189	ENSGALG00010023399	ENSGALG00010029386	ENSGALG00010020997
ENSGALG00010003199	ENSGALG00010024186	ENSGALG00010029523	ENSGALG00010021571
ENSGALG00010003223	ENSGALG00010024374	ENSGALG00010029608	ENSGALG00010021820
ENSGALG00010003254	ENSGALG00010024717	ENSGALG00010029758	ENSGALG00010021899
ENSGALG00010003262	ENSGALG00010024759	ENSGALG00010002111	ENSGALG00010022011
ENSGALG00010003263	ENSGALG00010024791	ENSGALG00010002671	ENSGALG00010022586
ENSGALG00010003264	ENSGALG00010024834	ENSGALG00010002921	ENSGALG00010022989
ENSGALG00010003315	ENSGALG00010024948	ENSGALG00010003656	ENSGALG00010023549
ENSGALG00010003400	ENSGALG00010024959	ENSGALG00010003950	ENSGALG00010023690
ENSGALG00010003478	ENSGALG00010024983	ENSGALG00010004107	ENSGALG00010024248
ENSGALG00010003489	ENSGALG00010025182	ENSGALG00010004592	ENSGALG00010024292
ENSGALG00010003506	ENSGALG00010025370	ENSGALG00010005672	ENSGALG00010025363
ENSGALG00010003541	ENSGALG00010025533	ENSGALG00010005922	ENSGALG00010025366
ENSGALG00010003552	ENSGALG00010026066	ENSGALG00010005973	ENSGALG00010025712
ENSGALG00010003582	ENSGALG00010026205	ENSGALG00010006668	ENSGALG00010025901
ENSGALG00010003583	ENSGALG00010026367	ENSGALG00010007088	ENSGALG00010026790
ENSGALG00010003619	ENSGALG00010026700	ENSGALG00010007206	ENSGALG00010026955
ENSGALG00010003632	ENSGALG00010027528	ENSGALG00010007238	ENSGALG00010027643
ENSGALG00010003641	ENSGALG00010027644	ENSGALG00010008491	ENSGALG00010028222
ENSGALG00010003790	ENSGALG00010028079	ENSGALG00010008786	ENSGALG00010028288
ENSGALG00010003791	ENSGALG00010028475	ENSGALG00010009797	ENSGALG00010028373
ENSGALG00010003796	ENSGALG00010028683	ENSGALG00010010083	ENSGALG00010028694
ENSGALG00010003825	ENSGALG00010029213	ENSGALG00010010296	ENSGALG00010029072
ENSGALG00010003834	ENSGALG00010029335	ENSGALG00010010552	ENSGALG00010029113
ENSGALG00010003837	ENSGALG00010029353	ENSGALG00010014275	ENSGALG00010029114
ENSGALG00010003895	ENSGALG00010029410	ENSGALG00010014625	ENSGALG00010029824
ENSGALG00010004036	ENSGALG00010029459	ENSGALG00010014941
ENSGALG00010004043	ENSGALG00010029649	ENSGALG00010015130
ENSGALG00010004056	ENSGALG00010029778	ENSGALG00010015640
ENSGALG00010004060	ENSGALG00010000565	ENSGALG00010017293
ENSGALG00010004061	ENSGALG00010001056	ENSGALG00010018957
ENSGALG00010004300	ENSGALG00010002550	ENSGALG00010020431
ENSGALG00010004390	ENSGALG00010003689	ENSGALG00010021294
ENSGALG00010004472	ENSGALG00010003723	ENSGALG00010021569
ENSGALG00010004577	ENSGALG00010003784	ENSGALG00010022070
ENSGALG00010004721	ENSGALG00010004035	ENSGALG00010022646
ENSGALG00010004760	ENSGALG00010004842	ENSGALG00010023420
ENSGALG00010004902	ENSGALG00010006230	ENSGALG00010023423
ENSGALG00010004935	ENSGALG00010007389	ENSGALG00010023713
ENSGALG00010004963	ENSGALG00010011196	ENSGALG00010025117
ENSGALG00010004966	ENSGALG00010013602	ENSGALG00010026385
ENSGALG00010004981	ENSGALG00010014462	ENSGALG00010028358
ENSGALG00010004993	ENSGALG00010014647	ENSGALG00010030047
ENSGALG00010005008	ENSGALG00010018065
ENSGALG00010005050	ENSGALG00010019769
ENSGALG00010005073	ENSGALG00010020908
ENSGALG00010005104	ENSGALG00010021453
ENSGALG00010005109	ENSGALG00010022113
ENSGALG00010005128	ENSGALG00010022678
ENSGALG00010005232	ENSGALG00010022798
ENSGALG00010005268	ENSGALG00010025035
ENSGALG00010005270	ENSGALG00010025551
ENSGALG00010005285	ENSGALG00010026629
ENSGALG00010005333	ENSGALG00010026831
ENSGALG00010005343	ENSGALG00010027409
ENSGALG00010005359	ENSGALG00010027774
ENSGALG00010005444	ENSGALG00010027799
ENSGALG00010005464	ENSGALG00010028238
ENSGALG00010005470	ENSGALG00010028347
ENSGALG00010005472	ENSGALG00010028654
ENSGALG00010005497	ENSGALG00010028676
ENSGALG00010005499
ENSGALG00010005505
ENSGALG00010005522
ENSGALG00010005530
ENSGALG00010005553
ENSGALG00010005558
ENSGALG00010005667
ENSGALG00010005724
ENSGALG00010005784
ENSGALG00010005792
ENSGALG00010005843
ENSGALG00010005848
ENSGALG00010005860
ENSGALG00010005871
ENSGALG00010005915
ENSGALG00010005934
ENSGALG00010005966
ENSGALG00010005985
ENSGALG00010006035
ENSGALG00010006043
ENSGALG00010006046
ENSGALG00010006054
ENSGALG00010006083
ENSGALG00010006293
ENSGALG00010006318
ENSGALG00010006331
ENSGALG00010006361
ENSGALG00010006446
ENSGALG00010006472
ENSGALG00010006653
ENSGALG00010006681
ENSGALG00010006853
ENSGALG00010006855
ENSGALG00010006944
ENSGALG00010007106
ENSGALG00010007155
ENSGALG00010007162
ENSGALG00010007183
ENSGALG00010007184
ENSGALG00010007223
ENSGALG00010007375
ENSGALG00010007388
ENSGALG00010007504
ENSGALG00010007572
ENSGALG00010007575
ENSGALG00010007577
ENSGALG00010007581
ENSGALG00010007586
ENSGALG00010007624
ENSGALG00010007655
ENSGALG00010007707
ENSGALG00010007717
ENSGALG00010007748
ENSGALG00010007771
ENSGALG00010007821
ENSGALG00010007861
ENSGALG00010007900
ENSGALG00010007911
ENSGALG00010007920
ENSGALG00010007936
ENSGALG00010007937
ENSGALG00010007948
ENSGALG00010008054
ENSGALG00010008072
ENSGALG00010008103
ENSGALG00010008111
ENSGALG00010008131
ENSGALG00010008150
ENSGALG00010008182
ENSGALG00010008185
ENSGALG00010008216
ENSGALG00010008221
ENSGALG00010008235
ENSGALG00010008247
ENSGALG00010008250
ENSGALG00010008251
ENSGALG00010008283
ENSGALG00010008286
ENSGALG00010008296
ENSGALG00010008307
ENSGALG00010008368
ENSGALG00010008382
ENSGALG00010008383
ENSGALG00010008466
ENSGALG00010008529
ENSGALG00010008641
ENSGALG00010008666
ENSGALG00010008859
ENSGALG00010008877
ENSGALG00010008918
ENSGALG00010009028
ENSGALG00010009029
ENSGALG00010009054
ENSGALG00010009056
ENSGALG00010009131
ENSGALG00010009149
ENSGALG00010009151
ENSGALG00010009188
ENSGALG00010009209
ENSGALG00010009374
ENSGALG00010009497
ENSGALG00010009600
ENSGALG00010009615
ENSGALG00010009689
ENSGALG00010009727
ENSGALG00010009941
ENSGALG00010009999
ENSGALG00010010035
ENSGALG00010010127
ENSGALG00010010183
ENSGALG00010010290
ENSGALG00010010317
ENSGALG00010010405
ENSGALG00010010407
ENSGALG00010010410
ENSGALG00010010431
ENSGALG00010010468
ENSGALG00010010486
ENSGALG00010010511
ENSGALG00010010544
ENSGALG00010010547
ENSGALG00010010567
ENSGALG00010010659
ENSGALG00010010672
ENSGALG00010010693
ENSGALG00010010756
ENSGALG00010010778
ENSGALG00010010813
ENSGALG00010010829
ENSGALG00010010838
ENSGALG00010010869
ENSGALG00010010919
ENSGALG00010011002
ENSGALG00010011007
ENSGALG00010011013
ENSGALG00010011015
ENSGALG00010011021
ENSGALG00010011074
ENSGALG00010011080
ENSGALG00010011095
ENSGALG00010011170
ENSGALG00010011175
ENSGALG00010011211
ENSGALG00010011244
ENSGALG00010011257
ENSGALG00010011271
ENSGALG00010011273
ENSGALG00010011285
ENSGALG00010011297
ENSGALG00010011333
ENSGALG00010011347
ENSGALG00010011382
ENSGALG00010011416
ENSGALG00010011423
ENSGALG00010011435
ENSGALG00010011460
ENSGALG00010011477
ENSGALG00010011556
ENSGALG00010011636
ENSGALG00010011643
ENSGALG00010011679
ENSGALG00010011686
ENSGALG00010011714
ENSGALG00010011729
ENSGALG00010011770
ENSGALG00010011789
ENSGALG00010011983
ENSGALG00010011994
ENSGALG00010012028
ENSGALG00010012041
ENSGALG00010012062
ENSGALG00010012092
ENSGALG00010012120
ENSGALG00010012151
ENSGALG00010012157
ENSGALG00010012171
ENSGALG00010012259
ENSGALG00010012398
ENSGALG00010012405
ENSGALG00010012445
ENSGALG00010012633
ENSGALG00010012702
ENSGALG00010012730
ENSGALG00010012768
ENSGALG00010012783
ENSGALG00010012829
ENSGALG00010012850
ENSGALG00010012939
ENSGALG00010012958
ENSGALG00010012976
ENSGALG00010012982
ENSGALG00010012998
ENSGALG00010013086
ENSGALG00010013099
ENSGALG00010013158
ENSGALG00010013160
ENSGALG00010013226
ENSGALG00010013304
ENSGALG00010013314
ENSGALG00010013325
ENSGALG00010013333
ENSGALG00010013339
ENSGALG00010013342
ENSGALG00010013343
ENSGALG00010013351
ENSGALG00010013364
ENSGALG00010013377
ENSGALG00010013390
ENSGALG00010013399
ENSGALG00010013428
ENSGALG00010013435
ENSGALG00010013449
ENSGALG00010013465
ENSGALG00010013501
ENSGALG00010013523
ENSGALG00010013549
ENSGALG00010013556
ENSGALG00010013596
ENSGALG00010013612
ENSGALG00010013715
ENSGALG00010013744
ENSGALG00010013759
ENSGALG00010013809
ENSGALG00010013824
ENSGALG00010013837
ENSGALG00010013886
ENSGALG00010013899
ENSGALG00010013930
ENSGALG00010013973
ENSGALG00010013995
ENSGALG00010014018
ENSGALG00010014065
ENSGALG00010014076
ENSGALG00010014148
ENSGALG00010014149
ENSGALG00010014171
ENSGALG00010014295
ENSGALG00010014328
ENSGALG00010014340
ENSGALG00010014361
ENSGALG00010014468
ENSGALG00010014470
ENSGALG00010014555
ENSGALG00010014655
ENSGALG00010014764
ENSGALG00010014769
ENSGALG00010014777
ENSGALG00010014806
ENSGALG00010014880
ENSGALG00010014882
ENSGALG00010014948
ENSGALG00010014970
ENSGALG00010015033
ENSGALG00010015084
ENSGALG00010015103
ENSGALG00010015110
ENSGALG00010015131
ENSGALG00010015134
ENSGALG00010015154
ENSGALG00010015160
ENSGALG00010015169
ENSGALG00010015171
ENSGALG00010015174
ENSGALG00010015339
ENSGALG00010015370
ENSGALG00010015472
ENSGALG00010015483
ENSGALG00010015485
ENSGALG00010015553
ENSGALG00010015574
ENSGALG00010015585
ENSGALG00010015691
ENSGALG00010015798
ENSGALG00010015804
ENSGALG00010015822
ENSGALG00010015905
ENSGALG00010015992
ENSGALG00010016016
ENSGALG00010016030
ENSGALG00010016059
ENSGALG00010016094
ENSGALG00010016119
ENSGALG00010016147
ENSGALG00010016266
ENSGALG00010016281
ENSGALG00010016338
ENSGALG00010016548
ENSGALG00010016552
ENSGALG00010016561
ENSGALG00010016575
ENSGALG00010016602
ENSGALG00010016644
ENSGALG00010016656
ENSGALG00010016678
ENSGALG00010016680
ENSGALG00010016808
ENSGALG00010016810
ENSGALG00010016842
ENSGALG00010016868
ENSGALG00010016874
ENSGALG00010016892
ENSGALG00010016928
ENSGALG00010016929
ENSGALG00010016930
ENSGALG00010016935
ENSGALG00010016941
ENSGALG00010016959
ENSGALG00010016976
ENSGALG00010016978
ENSGALG00010016987
ENSGALG00010016991
ENSGALG00010017068
ENSGALG00010017092
ENSGALG00010017176
ENSGALG00010017250
ENSGALG00010017272
ENSGALG00010017289
ENSGALG00010017290
ENSGALG00010017434
ENSGALG00010017447
ENSGALG00010017457
ENSGALG00010017477
ENSGALG00010017481
ENSGALG00010017510
ENSGALG00010017519
ENSGALG00010017561
ENSGALG00010017603
ENSGALG00010017619
ENSGALG00010017640
ENSGALG00010017645
ENSGALG00010017647
ENSGALG00010017681
ENSGALG00010017715
ENSGALG00010017719
ENSGALG00010017721
ENSGALG00010017731
ENSGALG00010017736
ENSGALG00010017747
ENSGALG00010017764
ENSGALG00010017765
ENSGALG00010017817
ENSGALG00010017860
ENSGALG00010017950
ENSGALG00010017983
ENSGALG00010018007
ENSGALG00010018016
ENSGALG00010018027
ENSGALG00010018092
ENSGALG00010018284
ENSGALG00010018306
ENSGALG00010018308
ENSGALG00010018309
ENSGALG00010018314
ENSGALG00010018347
ENSGALG00010018365
ENSGALG00010018367
ENSGALG00010018372
ENSGALG00010018376
ENSGALG00010018378
ENSGALG00010018390
ENSGALG00010018391
ENSGALG00010018398
ENSGALG00010018418
ENSGALG00010018426
ENSGALG00010018430
ENSGALG00010018471
ENSGALG00010018495
ENSGALG00010018496
ENSGALG00010018549
ENSGALG00010018562
ENSGALG00010018585
ENSGALG00010018593
ENSGALG00010018604
ENSGALG00010018624
ENSGALG00010018627
ENSGALG00010018630
ENSGALG00010018649
ENSGALG00010018732
ENSGALG00010018753
ENSGALG00010018855
ENSGALG00010018899
ENSGALG00010018983
ENSGALG00010019011
ENSGALG00010019012
ENSGALG00010019076
ENSGALG00010019081
ENSGALG00010019262
ENSGALG00010019281
ENSGALG00010019282
ENSGALG00010019285
ENSGALG00010019315
ENSGALG00010019430
ENSGALG00010019470
ENSGALG00010019557
ENSGALG00010019630
ENSGALG00010019667
ENSGALG00010019785
ENSGALG00010019801
ENSGALG00010019804
ENSGALG00010020041
ENSGALG00010020046
ENSGALG00010020132
ENSGALG00010020155
ENSGALG00010020193
ENSGALG00010020194
ENSGALG00010020265
ENSGALG00010020319
ENSGALG00010020350
ENSGALG00010020368
ENSGALG00010020525
ENSGALG00010020544
ENSGALG00010020550
ENSGALG00010020572
ENSGALG00010020613
ENSGALG00010020636
ENSGALG00010020643
ENSGALG00010020649
ENSGALG00010020651
ENSGALG00010020655
ENSGALG00010020672
ENSGALG00010020692
ENSGALG00010020713
ENSGALG00010020724
ENSGALG00010020771
ENSGALG00010020773
ENSGALG00010020824
ENSGALG00010020918
ENSGALG00010020941
ENSGALG00010020958
ENSGALG00010020992
ENSGALG00010021004
ENSGALG00010021032
ENSGALG00010021038
ENSGALG00010021047
ENSGALG00010021055
ENSGALG00010021081
ENSGALG00010021104
ENSGALG00010021124
ENSGALG00010021137
ENSGALG00010021165
ENSGALG00010021167
ENSGALG00010021185
ENSGALG00010021224
ENSGALG00010021247
ENSGALG00010021262
ENSGALG00010021309
ENSGALG00010021332
ENSGALG00010021384
ENSGALG00010021409
ENSGALG00010021432
ENSGALG00010021441
ENSGALG00010021490
ENSGALG00010021501
ENSGALG00010021505
ENSGALG00010021509
ENSGALG00010021531
ENSGALG00010021537
ENSGALG00010021572
ENSGALG00010021622
ENSGALG00010021624
ENSGALG00010021688
ENSGALG00010021706
ENSGALG00010021716
ENSGALG00010021732
ENSGALG00010021744
ENSGALG00010021755
ENSGALG00010021757
ENSGALG00010021758
ENSGALG00010021763
ENSGALG00010021764
ENSGALG00010021782
ENSGALG00010021792
ENSGALG00010021826
ENSGALG00010021890
ENSGALG00010022041
ENSGALG00010022071
ENSGALG00010022072
ENSGALG00010022082
ENSGALG00010022134
ENSGALG00010022150
ENSGALG00010022174
ENSGALG00010022211
ENSGALG00010022243
ENSGALG00010022246
ENSGALG00010022282
ENSGALG00010022290
ENSGALG00010022294
ENSGALG00010022309
ENSGALG00010022354
ENSGALG00010022375
ENSGALG00010022389
ENSGALG00010022479
ENSGALG00010022512
ENSGALG00010022522
ENSGALG00010022531
ENSGALG00010022560
ENSGALG00010022579
ENSGALG00010022581
ENSGALG00010022662
ENSGALG00010022684
ENSGALG00010022691
ENSGALG00010022725
ENSGALG00010022764
ENSGALG00010022769
ENSGALG00010022786
ENSGALG00010022805
ENSGALG00010022828
ENSGALG00010022841
ENSGALG00010022863
ENSGALG00010022875
ENSGALG00010022911
ENSGALG00010022932
ENSGALG00010022959
ENSGALG00010023020
ENSGALG00010023042
ENSGALG00010023069
ENSGALG00010023078
ENSGALG00010023081
ENSGALG00010023099
ENSGALG00010023101
ENSGALG00010023119
ENSGALG00010023136
ENSGALG00010023163
ENSGALG00010023180
ENSGALG00010023229
ENSGALG00010023239
ENSGALG00010023240
ENSGALG00010023253
ENSGALG00010023295
ENSGALG00010023349
ENSGALG00010023351
ENSGALG00010023387
ENSGALG00010023437
ENSGALG00010023510
ENSGALG00010023519
ENSGALG00010023527
ENSGALG00010023545
ENSGALG00010023552
ENSGALG00010023594
ENSGALG00010023605
ENSGALG00010023606
ENSGALG00010023623
ENSGALG00010023631
ENSGALG00010023635
ENSGALG00010023643
ENSGALG00010023648
ENSGALG00010023756
ENSGALG00010023773
ENSGALG00010023782
ENSGALG00010023809
ENSGALG00010023814
ENSGALG00010023818
ENSGALG00010023859
ENSGALG00010023878
ENSGALG00010023886
ENSGALG00010023893
ENSGALG00010023920
ENSGALG00010023952
ENSGALG00010023996
ENSGALG00010024001
ENSGALG00010024038
ENSGALG00010024040
ENSGALG00010024053
ENSGALG00010024060
ENSGALG00010024083
ENSGALG00010024123
ENSGALG00010024139
ENSGALG00010024157
ENSGALG00010024162
ENSGALG00010024182
ENSGALG00010024206
ENSGALG00010024208
ENSGALG00010024211
ENSGALG00010024222
ENSGALG00010024234
ENSGALG00010024240
ENSGALG00010024266
ENSGALG00010024280
ENSGALG00010024333
ENSGALG00010024352
ENSGALG00010024386
ENSGALG00010024431
ENSGALG00010024472
ENSGALG00010024476
ENSGALG00010024499
ENSGALG00010024554
ENSGALG00010024561
ENSGALG00010024566
ENSGALG00010024570
ENSGALG00010024611
ENSGALG00010024617
ENSGALG00010024693
ENSGALG00010024702
ENSGALG00010024721
ENSGALG00010024725
ENSGALG00010024727
ENSGALG00010024761
ENSGALG00010024771
ENSGALG00010024793
ENSGALG00010024814
ENSGALG00010024863
ENSGALG00010024882
ENSGALG00010024886
ENSGALG00010024915
ENSGALG00010024936
ENSGALG00010024974
ENSGALG00010025010
ENSGALG00010025168
ENSGALG00010025169
ENSGALG00010025188
ENSGALG00010025214
ENSGALG00010025242
ENSGALG00010025250
ENSGALG00010025263
ENSGALG00010025298
ENSGALG00010025313
ENSGALG00010025320
ENSGALG00010025323
ENSGALG00010025329
ENSGALG00010025330
ENSGALG00010025384
ENSGALG00010025398
ENSGALG00010025416
ENSGALG00010025417
ENSGALG00010025432
ENSGALG00010025434
ENSGALG00010025507
ENSGALG00010025520
ENSGALG00010025538
ENSGALG00010025559
ENSGALG00010025565
ENSGALG00010025573
ENSGALG00010025577
ENSGALG00010025618
ENSGALG00010025644
ENSGALG00010025650
ENSGALG00010025671
ENSGALG00010025688
ENSGALG00010025691
ENSGALG00010025846
ENSGALG00010025862
ENSGALG00010025865
ENSGALG00010025917
ENSGALG00010025953
ENSGALG00010025995
ENSGALG00010026006
ENSGALG00010026008
ENSGALG00010026011
ENSGALG00010026090
ENSGALG00010026121
ENSGALG00010026124
ENSGALG00010026239
ENSGALG00010026242
ENSGALG00010026355
ENSGALG00010026409
ENSGALG00010026436
ENSGALG00010026443
ENSGALG00010026508
ENSGALG00010026516
ENSGALG00010026560
ENSGALG00010026633
ENSGALG00010026652
ENSGALG00010026706
ENSGALG00010026740
ENSGALG00010026755
ENSGALG00010026801
ENSGALG00010026836
ENSGALG00010026874
ENSGALG00010026920
ENSGALG00010026984
ENSGALG00010027045
ENSGALG00010027050
ENSGALG00010027121
ENSGALG00010027125
ENSGALG00010027141
ENSGALG00010027186
ENSGALG00010027188
ENSGALG00010027199
ENSGALG00010027213
ENSGALG00010027215
ENSGALG00010027231
ENSGALG00010027258
ENSGALG00010027266
ENSGALG00010027271
ENSGALG00010027281
ENSGALG00010027309
ENSGALG00010027314
ENSGALG00010027355
ENSGALG00010027364
ENSGALG00010027378
ENSGALG00010027380
ENSGALG00010027382
ENSGALG00010027384
ENSGALG00010027385
ENSGALG00010027401
ENSGALG00010027417
ENSGALG00010027448
ENSGALG00010027487
ENSGALG00010027576
ENSGALG00010027577
ENSGALG00010027590
ENSGALG00010027611
ENSGALG00010027623
ENSGALG00010027634
ENSGALG00010027653
ENSGALG00010027711
ENSGALG00010027729
ENSGALG00010027830
ENSGALG00010027831
ENSGALG00010027866
ENSGALG00010027869
ENSGALG00010027875
ENSGALG00010027880
ENSGALG00010027906
ENSGALG00010027909
ENSGALG00010027917
ENSGALG00010027933
ENSGALG00010027953
ENSGALG00010027971
ENSGALG00010027993
ENSGALG00010027994
ENSGALG00010028012
ENSGALG00010028044
ENSGALG00010028048
ENSGALG00010028076
ENSGALG00010028082
ENSGALG00010028102
ENSGALG00010028133
ENSGALG00010028135
ENSGALG00010028177
ENSGALG00010028178
ENSGALG00010028311
ENSGALG00010028337
ENSGALG00010028372
ENSGALG00010028405
ENSGALG00010028445
ENSGALG00010028451
ENSGALG00010028452
ENSGALG00010028460
ENSGALG00010028487
ENSGALG00010028488
ENSGALG00010028490
ENSGALG00010028495
ENSGALG00010028499
ENSGALG00010028505
ENSGALG00010028520
ENSGALG00010028525
ENSGALG00010028551
ENSGALG00010028671
ENSGALG00010028733
ENSGALG00010028735
ENSGALG00010029156
ENSGALG00010029162
ENSGALG00010029203
ENSGALG00010029205
ENSGALG00010029210
ENSGALG00010029233
ENSGALG00010029293
ENSGALG00010029375
ENSGALG00010029376
ENSGALG00010029387
ENSGALG00010029409
ENSGALG00010029411
ENSGALG00010029414
ENSGALG00010029427
ENSGALG00010029448
ENSGALG00010029535
ENSGALG00010029577
ENSGALG00010029580
ENSGALG00010029622
ENSGALG00010029623
ENSGALG00010029671
ENSGALG00010029687
ENSGALG00010029688
ENSGALG00010029702
ENSGALG00010029715
ENSGALG00010029724
ENSGALG00010029729
ENSGALG00010029738
ENSGALG00010029762
ENSGALG00010029850
ENSGALG00010029864
ENSGALG00010029937
ENSGALG00010000094
ENSGALG00010000693
ENSGALG00010000936
ENSGALG00010000955
ENSGALG00010000971
ENSGALG00010001068
ENSGALG00010001625
ENSGALG00010001631
ENSGALG00010002114
ENSGALG00010002318
ENSGALG00010002636
ENSGALG00010002666
ENSGALG00010002708
ENSGALG00010002711
ENSGALG00010002858
ENSGALG00010002867
ENSGALG00010003076
ENSGALG00010003482
ENSGALG00010003930
ENSGALG00010003940
ENSGALG00010004121
ENSGALG00010004401
ENSGALG00010004414
ENSGALG00010004569
ENSGALG00010004571
ENSGALG00010004581
ENSGALG00010004684
ENSGALG00010004818
ENSGALG00010005110
ENSGALG00010005112
ENSGALG00010005185
ENSGALG00010005652
ENSGALG00010005665
ENSGALG00010006298
ENSGALG00010006308
ENSGALG00010006416
ENSGALG00010006525
ENSGALG00010006527
ENSGALG00010006560
ENSGALG00010006565
ENSGALG00010006915
ENSGALG00010006917
ENSGALG00010007069
ENSGALG00010007082
ENSGALG00010007210
ENSGALG00010007473
ENSGALG00010007494
ENSGALG00010007628
ENSGALG00010007692
ENSGALG00010007704
ENSGALG00010007739
ENSGALG00010008558
ENSGALG00010008676
ENSGALG00010008746
ENSGALG00010009108
ENSGALG00010009134
ENSGALG00010009238
ENSGALG00010009245
ENSGALG00010009377
ENSGALG00010009839
ENSGALG00010010019
ENSGALG00010010120
ENSGALG00010010289
ENSGALG00010010326
ENSGALG00010010328
ENSGALG00010010458
ENSGALG00010010459
ENSGALG00010010469
ENSGALG00010010523
ENSGALG00010010536
ENSGALG00010010731
ENSGALG00010010788
ENSGALG00010010827
ENSGALG00010011390
ENSGALG00010011568
ENSGALG00010011760
ENSGALG00010011944
ENSGALG00010012554
ENSGALG00010012717
ENSGALG00010012886
ENSGALG00010013548
ENSGALG00010013584
ENSGALG00010013701
ENSGALG00010014129
ENSGALG00010014394
ENSGALG00010014460
ENSGALG00010014760
ENSGALG00010014951
ENSGALG00010015023
ENSGALG00010015030
ENSGALG00010015347
ENSGALG00010015750
ENSGALG00010015818
ENSGALG00010015846
ENSGALG00010016010
ENSGALG00010016068
ENSGALG00010016170
ENSGALG00010016301
ENSGALG00010016523
ENSGALG00010016596
ENSGALG00010017118
ENSGALG00010017214
ENSGALG00010017253
ENSGALG00010017325
ENSGALG00010018181
ENSGALG00010018435
ENSGALG00010018437
ENSGALG00010018473
ENSGALG00010018592
ENSGALG00010018635
ENSGALG00010018851
ENSGALG00010018931
ENSGALG00010019069
ENSGALG00010019078
ENSGALG00010019152
ENSGALG00010019171
ENSGALG00010019468
ENSGALG00010019570
ENSGALG00010019654
ENSGALG00010019945
ENSGALG00010020218
ENSGALG00010020466
ENSGALG00010020564
ENSGALG00010020669
ENSGALG00010020706
ENSGALG00010020956
ENSGALG00010021909
ENSGALG00010022015
ENSGALG00010022048
ENSGALG00010022450
ENSGALG00010022495
ENSGALG00010022914
ENSGALG00010023346
ENSGALG00010023480
ENSGALG00010023502
ENSGALG00010023520
ENSGALG00010023560
ENSGALG00010023649
ENSGALG00010023654
ENSGALG00010023951
ENSGALG00010024355
ENSGALG00010024455
ENSGALG00010025027
ENSGALG00010025049
ENSGALG00010025088
ENSGALG00010025158
ENSGALG00010025162
ENSGALG00010025479
ENSGALG00010025934
ENSGALG00010026045
ENSGALG00010026087
ENSGALG00010026101
ENSGALG00010026103
ENSGALG00010026238
ENSGALG00010026289
ENSGALG00010026292
ENSGALG00010026338
ENSGALG00010026339
ENSGALG00010026470
ENSGALG00010026636
ENSGALG00010026803
ENSGALG00010026996
ENSGALG00010027018
ENSGALG00010027451
ENSGALG00010027508
ENSGALG00010027585
ENSGALG00010027589
ENSGALG00010027596
ENSGALG00010027778
ENSGALG00010027798
ENSGALG00010027809
ENSGALG00010027829
ENSGALG00010028382
ENSGALG00010028634
ENSGALG00010028677
ENSGALG00010028693
ENSGALG00010028699
ENSGALG00010028701
ENSGALG00010028992
ENSGALG00010029028
ENSGALG00010029048
ENSGALG00010029837
ENSGALG00010029886
ENSGALG00010030049
ENSGALG00010030072
[truncated: 77 more columns]

## Sheet: Sheet6
Table S6.The GO/KEGG enrichment status of 7 differentially expressed genes in tissues.
Hypothalamus_GO&KEGG														Pituitary_GO&KEGG														Liver_GO&KEGG														Pancreas_GO&KEGG
Category	Term	Count	%	PValue	Genes	List Total	Pop Hits	Pop Total	Fold Enrichment	Bonferroni	Benjamini	FDR		Category	Term	Count	%	PValue	Genes	List Total	Pop Hits	Pop Total	Fold Enrichment	Bonferroni	Benjamini	FDR		Category	Term	Count	%	PValue	Genes	List Total	Pop Hits	Pop Total	Fold Enrichment	Bonferroni	Benjamini	FDR		Category	Term	Count	%	PValue	Genes	List Total	Pop Hits
GOTERM_BP_DIRECT	GO:0090303~positive regulation of wound healing	3	2.80374	0.000640254	CLDN3, CLDN1, HBEGF	96	6	14340	74.6875	0.240243	0.243946	0.243946		GOTERM_BP_DIRECT	GO:0009408~response to heat	4	4.93827	0.00080096	HSPB9, HSP90AA1, DNAJA4, HSPA2	72	37	14340	21.5315	0.198406	0.171869	0.171246		GOTERM_BP_DIRECT	GO:0042026~protein refolding	5	3.26797	3.01006e-05	HSPB9, HSPA8, DNAJA4, HSPB1, HSPA2	141	19	14340	26.7637	0.0132759	0.0133647	0.0132744		GOTERM_BP_DIRECT	GO:0030154~cell differentiation	41	4.58101	2.38795e-06	HMX3, PTPRU, EHF, SDC3, HNF4G, FGF1, HNF4BETA, CHRDL1, FSTL3, FGF7, HHEX, NHSL2, ACVR1C, MDK, TNN, DPYSL2, ROS1, NKX3-2, PDLIM7, SPDEF, RBM38, KCNH6, CAV1, NTRK3, SMAD9, NR1D2, ETV1, FOXL1, NR1D1, ETV4, JMJD6, SFRP2, ELF3, FGF19, FEV, PPARG, SIM1, FGF13, SIM2, RBM24, ZNF750	758	345
GOTERM_BP_DIRECT	GO:0006357~regulation of transcription by RNA polymerase II	16	14.9533	0.00113728	POU1F1, CEBPD, SIX1, EN1, TBX19, FERD3L, DMBX1, RFX8, RFX6, LHX3, TBX22, FEV, TBX20, PGR, LHX4, PITX1	96	931	14340	2.56713	0.386251	0.243946	0.243946		GOTERM_BP_DIRECT	GO:0060326~cell chemotaxis	4	4.93827	0.00124543	AVBD1, DEFB4A, AVBD7, CCR10	72	43	14340	18.5271	0.291037	0.171869	0.171246		GOTERM_BP_DIRECT	GO:0009408~response to heat	5	3.26797	0.000447562	HSPB9, HSP90AA1, DNAJA4, HSPB1, HSPA2	141	37	14340	13.7435	0.180255	0.0829138	0.0823535		GOTERM_BP_DIRECT	GO:0009887~animal organ morphogenesis	15	1.67598	3.86849e-06	LAMB3, LAMA2, LAMA1, FOXF1, LAMA3, LAMB4, LAMC2, FGF1, MEIS2, NTN3, GREM1, FGF7, FGF19, FGF13, NBL1	758	63
GOTERM_BP_DIRECT	GO:0048839~inner ear development	3	2.80374	0.00431101	NEUROD1, LHX3, CEBPD	96	15	14340	29.875	0.8433	0.616474	0.616474		GOTERM_BP_DIRECT	GO:0010467~gene expression	4	4.93827	0.00253767	GRM3, ANGPT2, TBR1, ROS1	72	55	14340	14.4848	0.504054	0.233466	0.23262		GOTERM_BP_DIRECT	GO:0061844~antimicrobial humoral immune response mediated by antimicrobial peptide	4	2.61438	0.000560228	CATH1, S100A12, CATH2, CATH3	141	17	14340	23.9299	0.220273	0.0829138	0.0823535		GOTERM_BP_DIRECT	GO:0009615~response to virus	8	0.893855	4.70291e-05	CHRM2, TGFB2, BATF3, TTR, ALB, DHX58, GATA3, DCLK1	758	20
GOTERM_BP_DIRECT	GO:0042026~protein refolding	3	2.80374	0.00690099	HSPB9, DNAJA4, HSPA2	96	19	14340	23.5855	0.948737	0.629497	0.629497		GOTERM_BP_DIRECT	GO:0042026~protein refolding	3	3.7037	0.00391405	HSPB9, DNAJA4, HSPA2	72	19	14340	31.4474	0.661218	0.27007	0.269091		GOTERM_BP_DIRECT	GO:0051085~chaperone cofactor-dependent protein refolding	4	2.61438	0.00106487	DNAJB1, HSPA8, DNAJB4, HSPA2	141	21	14340	19.3718	0.376904	0.118201	0.117402		GOTERM_BP_DIRECT	GO:0086091~regulation of heart rate by cardiac conduction	7	0.782123	7.04059e-05	KCNH2, CACNB2, KCNJ5, KCNH6, KCNE3, CACNA2D1, CAV1	758	15
GOTERM_BP_DIRECT	GO:0032870~cellular response to hormone stimulus	3	2.80374	0.0084024	AVPR1B, GNRHR	96	21	14340	21.3393	0.973214	0.629497	0.629497		GOTERM_BP_DIRECT	GO:0050829~defense response to Gram-negative bacterium	3	3.7037	0.00783167	CATH1, AVBD7, CATH2	72	27	14340	22.1296	0.885828	0.389483	0.388072		GOTERM_BP_DIRECT	GO:0050829~defense response to Gram-negative bacterium	4	2.61438	0.00224386	CATH1, AVBD7, CATH2, CATH3	141	27	14340	15.067	0.631161	0.199255	0.197909		GOTERM_BP_DIRECT	GO:0030198~extracellular matrix organization	18	2.01117	7.7154e-05	COL17A1, POSTN, MMP7, COL16A1, HPSE2, MMP1, COL19A1, ADAMTS20, CCDC80, ADAMTSL5, MMP27, ADAMTS1, ADAMTSL3, ABI3BP, MMP28, COL4A6, COL4A5, ADAMTS8	758	112
GOTERM_BP_DIRECT	GO:0007218~neuropeptide signaling pathway	4	3.73832	0.00993651	POMC, NPVF, NPBWR2, HCRT	96	67	14340	8.91791	0.986214	0.629497	0.629497		GOTERM_BP_DIRECT	GO:0050830~defense response to Gram-positive bacterium	3	3.7037	0.00961365	CATH1, LYG2, CATH2	72	30	14340	19.9167	0.930484	0.389483	0.388072		GOTERM_BP_DIRECT	GO:0014070~response to organic cyclic compound	3	1.96078	0.00325726	HSP90AA1, HSPA2, SLC7A11	141	9	14340	33.9007	0.765097	0.241037	0.239409		GOTERM_BP_DIRECT	GO:0070588~calcium ion transmembrane transport	12	1.34078	8.2059e-05	CACNB2, RYR2, SLC24A3, TRPC4, P2RX1, ITPR1, PGR2/3, ATP2B2, CACNG1, CACNA1C, TRPM5, CACNA1G	758	53
GOTERM_BP_DIRECT	GO:0001708~cell fate specification	3	2.80374	0.0117992	TBX22, TBX20, TBX19	96	25	14340	17.925	0.993854	0.629497	0.629497		GOTERM_BP_DIRECT	GO:0140367~antibacterial innate immune response	2	2.46914	0.0098782	CATH1, CATH2	72	2	14340	199.167	0.935426	0.389483	0.388072		GOTERM_BP_DIRECT	GO:0034620~cellular response to unfolded protein	3	1.96078	0.00404559	HSPA8, HSPB8, HSPA2	141	10	14340	30.5106	0.834682	0.256606	0.254872		GOTERM_BP_DIRECT	GO:0007411~axon guidance	18	2.01117	8.64446e-05	ROBO3, NRP2, LAMA2, EPHA8, LAMA1, NTRK3, LAMA3, LAMB4, PTPRO, NEXN, GATA3, SEMA3F, EFNB1, IGDCC3, CNTN2, CCDC141, EPHA1, CDON	758	113
GOTERM_BP_DIRECT	GO:0003193~pulmonary valve formation	2	1.86916	0.0132062	GJA5, TBX20	96	2	14340	149.375	0.996665	0.629497	0.629497		GOTERM_BP_DIRECT	GO:0045944~positive regulation of transcription by RNA polymerase II	7	8.64198	0.0119036	CATH1, MYOCD, KAT2A, NEUROD6, BAG3, TBR1, CELA1	72	385	14340	3.62121	0.963305	0.410675	0.409187		GOTERM_BP_DIRECT	GO:0007018~microtubule-based movement	5	3.26797	0.00776213	DNAH10, KIF2C, DNAH9, KIF23, KIF15	141	80	14340	6.35638	0.968565	0.430798	0.427887		GOTERM_BP_DIRECT	GO:0007507~heart development	15	1.67598	0.000102703	POPDC2, POPDC3, TGFB2, OSR1, NTRK3, HSPB7, TGFBR3, GJA1, PDLIM3, WIF1, HAND2, FGF19, BVES, PDLIM4, PDLIM7	758	83
GOTERM_BP_DIRECT	GO:0034331~cell junction maintenance	2	1.86916	0.0132062	CLDN3, CLDN1	96	2	14340	149.375	0.996665	0.629497	0.629497		GOTERM_BP_DIRECT	GO:0010243~response to organonitrogen compound	2	2.46914	0.0147812	HSP90AA1, HSPA2	72	3	14340	132.778	0.983593	0.453289	0.451647		GOTERM_BP_DIRECT	GO:0007059~chromosome segregation	4	2.61438	0.0095815	TOP2A, CENPW, KIF2C, BRCA1	141	45	14340	9.04019	0.986084	0.472687	0.469494		GOTERM_BP_DIRECT	GO:0007155~cell adhesion	21	2.34637	0.000476455	PTPRU, POSTN, SPON1, LAMA2, LAMA1, NRXN1, LAMA3, PCDH11X, LSAMP, THBS2, CLDN1, COMP, CLDN10, CDHR1, CLDN34, ANOS1, CCN3, BVES, CD44, OPCML, JAM3	758	166
GOTERM_BP_DIRECT	GO:0030182~neuron differentiation	4	3.73832	0.0206123	LHX3, EN1, INSM1, LHX4	96	88	14340	6.78977	0.999868	0.804064	0.804064		GOTERM_BP_DIRECT	GO:0042742~defense response to bacterium	3	3.7037	0.018317	AVBD1, DEFB4A, AVBD7	72	42	14340	14.2262	0.993918	0.50555	0.503719		GOTERM_BP_DIRECT	GO:0140367~antibacterial innate immune response	2	1.30719	0.0194312	CATH1, CATH2	141	2	14340	101.702	0.999835	0.862744	0.856914		GOTERM_BP_DIRECT	GO:0009888~tissue development	9	1.00559	0.000831017	POSTN, TGFB2, ACVR1C, LAMB3, LAMA2, LAMA1, LAMA3, LAMB4, NTN3	758	39
GOTERM_BP_DIRECT	GO:0070830~bicellular tight junction assembly	3	2.80374	0.0212317	CLDN5, CLDN3, CLDN1	96	34	14340	13.1801	0.9999	0.804064	0.804064		GOTERM_BP_DIRECT	GO:0042116~macrophage activation	2	2.46914	0.0389392	CATH1, CATH2	72	8	14340	49.7917	0.999983	0.835556	0.832528		GOTERM_BP_DIRECT	GO:0010243~response to organonitrogen compound	2	1.30719	0.0290057	HSP90AA1, HSPA2	141	3	14340	67.8014	0.999998	1	0.995485		GOTERM_BP_DIRECT	GO:0051781~positive regulation of cell division	8	0.893855	0.00117306	FGF7, TGFB2, MDK, FGF19, PDGFC, S100A6, FGF1, FGF13	758	32
GOTERM_BP_DIRECT	GO:0009408~response to heat	3	2.80374	0.0248854	HSPB9, DNAJA4, HSPA2	96	37	14340	12.1115	0.99998	0.804064	0.804064		GOTERM_BP_DIRECT	GO:0009409~response to cold	2	2.46914	0.0389392	HSP90AA1, HSPA2	72	8	14340	49.7917	0.999983	0.835556	0.832528		GOTERM_BP_DIRECT	GO:0000070~mitotic sister chromatid segregation	3	1.96078	0.0344428	CENPI, NCAPG2, KNTC1	141	30	14340	10.1702	1	1	0.995485		GOTERM_BP_DIRECT	GO:0010951~negative regulation of endopeptidase activity	8	0.893855	0.00117306	SERPIND1, OVALY, SERPINF1, OVALX, OVAL, FETUB, SPIA1, TIMP4	758	32
GOTERM_BP_DIRECT	GO:0008292~acetylcholine biosynthetic process	2	1.86916	0.0262399	SLC5A7, CHAT	96	4	14340	74.6875	0.999989	0.804064	0.804064		GOTERM_BP_DIRECT	GO:0014070~response to organic cyclic compound	2	2.46914	0.0437002	HSP90AA1, HSPA2	72	9	14340	44.2593	0.999996	0.835556	0.832528		GOTERM_BP_DIRECT	GO:0032922~circadian regulation of gene expression	3	1.96078	0.0344428	PER2, PER3, NPAS2	141	30	14340	10.1702	1	1	0.995485		GOTERM_BP_DIRECT	GO:0071805~potassium ion transmembrane transport	11	1.22905	0.00123548	KCNG1, KCNH2, SLC9A2, SLC9A3, KCNF1, KCNH6, KCNB1, KCNH7, KCNMA1, KCNC4, KCNA2	758	61
GOTERM_BP_DIRECT	GO:0016338~calcium-independent cell-cell adhesion via plasma membrane cell-adhesion molecules	2	1.86916	0.0262399	CLDN3, CLDN1	96	4	14340	74.6875	0.999989	0.804064	0.804064		GOTERM_BP_DIRECT	GO:0007216~G protein-coupled glutamate receptor signaling pathway	2	2.46914	0.048438	GRM3, GRM2	72	10	14340	39.8333	0.999999	0.835556	0.832528		GOTERM_BP_DIRECT	GO:0050830~defense response to Gram-positive bacterium	3	1.96078	0.0344428	CATH1, CATH2, CATH3	141	30	14340	10.1702	1	1	0.995485		GOTERM_BP_DIRECT	GO:0007519~skeletal muscle tissue development	6	0.670391	0.00147085	POPDC2, POPDC3, TGFB2, CAV1, MSC, BVES	758	17
GOTERM_BP_DIRECT	GO:0038063~collagen-activated tyrosine kinase receptor signaling pathway	2	1.86916	0.0326926	COL4A4, COL4A6	96	5	14340	59.75	0.999999	0.882907	0.882907		GOTERM_BP_DIRECT	GO:0010975~regulation of neuron projection development	2	2.46914	0.048438	FRMD7, TBR1	72	10	14340	39.8333	0.999999	0.835556	0.832528		GOTERM_BP_DIRECT	GO:0060236~regulation of mitotic spindle organization	2	1.30719	0.0478772	BORA, DCTN1	141	5	14340	40.6809	1	1	0.995485		GOTERM_BP_DIRECT	GO:0060307~regulation of ventricular cardiac muscle cell membrane repolarization	5	0.558659	0.00188647	KCNH2, KCNH6, KCNE3, CACNA2D1, SCN4B	758	11
GOTERM_BP_DIRECT	GO:0030198~extracellular matrix organization	4	3.73832	0.0382537	COL17A1, MANSC4, COL4A6, COL4A5	96	112	14340	5.33482	1	0.882907	0.882907		GOTERM_BP_DIRECT	GO:0034620~cellular response to unfolded protein	2	2.46914	0.048438	HSPB8, HSPA2	72	10	14340	39.8333	0.999999	0.835556	0.832528		GOTERM_BP_DIRECT	GO:0051775~response to redox state	2	1.30719	0.0478772	SLC7A11, NPAS2	141	5	14340	40.6809	1	1	0.995485		GOTERM_BP_DIRECT	GO:0008360~regulation of cell shape	11	1.22905	0.002029	VIL1, PALMD, DLC1, P2RY1, PALM, KIT, PLXNA2, BVES, WASF3, PLXNA4, ERMN	758	65
GOTERM_BP_DIRECT	GO:0032836~glomerular basement membrane development	2	1.86916	0.0391031	COL4A4, COL4A6	96	6	14340	49.7917	1	0.882907	0.882907		GOTERM_BP_DIRECT	GO:0031640~killing of cells of another organism	2	2.46914	0.0578443	AVBD1, LYG2	72	12	14340	33.1944	1	0.862679	0.859553		GOTERM_BP_DIRECT	GO:0051256~mitotic spindle midzone assembly	2	1.30719	0.0478772	RACGAP1, KIF23	141	5	14340	40.6809	1	1	0.995485		GOTERM_BP_DIRECT	GO:0032570~response to progesterone	5	0.558659	0.00271232	HSP90AA1, TGFB2, CAV1, OVAL, HSPA2	758	12
GOTERM_BP_DIRECT	GO:0050678~regulation of epithelial cell proliferation	2	1.86916	0.0391031	SIX1, PGR	96	6	14340	49.7917	1	0.882907	0.882907		GOTERM_BP_DIRECT	GO:0032570~response to progesterone	2	2.46914	0.0578443	HSP90AA1, HSPA2	72	12	14340	33.1944	1	0.862679	0.859553		GOTERM_BP_DIRECT	GO:0006457~protein folding	4	2.61438	0.0518853	HSP90AA1, HSPH1, HSPA4, HSPA4L	141	86	14340	4.73033	1	1	0.995485		GOTERM_BP_DIRECT	GO:0010628~positive regulation of gene expression	17	1.89944	0.00291701	PRKAA2, OSR1, CAV1, IHH, HMGA2, WNT7A, FGF1, SLC6A4, EDAR, ACTA2, TGFBR3, ADCYAP1, GJA1, FGF7, FGF19, AGR2, FGF13	758	140
GOTERM_BP_DIRECT	GO:0008544~epidermis development	2	1.86916	0.0391031	MANSC4, ZNF750	96	6	14340	49.7917	1	0.882907	0.882907		GOTERM_BP_DIRECT	GO:0046677~response to antibiotic	2	2.46914	0.062513	HSP90AA1, LECT2	72	13	14340	30.641	1	0.862679	0.859553		GOTERM_BP_DIRECT	GO:0000281~mitotic cytokinesis	3	1.96078	0.0529353	RACGAP1, NUSAP1, CIT	141	38	14340	8.02912	1	1	0.995485		GOTERM_BP_DIRECT	GO:0007275~multicellular organism development	16	1.78771	0.0038159	WNT2B, WNT5B, NTRK3, WNT5A, IHH, WNT7A, DKK2, FSTL3, CDH20, CDHR1, KIT, CDHR5, FAT3, ROS1, CDH17, DDR2	758	131
GOTERM_BP_DIRECT	GO:0051258~protein polymerization	2	1.86916	0.0454716	FGA, FGG	96	7	14340	42.6786	1	0.928919	0.928919		GOTERM_BP_DIRECT	GO:0051966~regulation of synaptic transmission, glutamatergic	2	2.46914	0.062513	GRM3, GRM2	72	13	14340	30.641	1	0.862679	0.859553		GOTERM_BP_DIRECT	GO:0007369~gastrulation	2	1.30719	0.0571759	HSPA8, APLN	141	6	14340	33.9007	1	1	0.995485		GOTERM_BP_DIRECT	GO:0000902~cell morphogenesis	10	1.11732	0.00399115	GREM1, TGFB2, CDH20, CDHR1, PTPRO, FAT3, CDHR5, TFCP2L1, CDH17, CAP2	758	60
GOTERM_BP_DIRECT	GO:0021549~cerebellum development	2	1.86916	0.0454716	NEUROD1, EN1	96	7	14340	42.6786	1	0.928919	0.928919		GOTERM_BP_DIRECT	GO:0051262~protein tetramerization	2	2.46914	0.071782	TRPM1, TTR	72	15	14340	26.5556	1	0.943421	0.940003		GOTERM_BP_DIRECT	GO:0043087~regulation of GTPase activity	3	1.96078	0.0580033	RASAL1, BVES, IQGAP3	141	40	14340	7.62766	1	1	0.995485		GOTERM_BP_DIRECT	GO:0035115~embryonic forelimb morphogenesis	5	0.558659	0.00504053	WNT2B, RDH10, OSR1, WNT7A, TBX3	758	14
GOTERM_BP_DIRECT	GO:0035725~sodium ion transmembrane transport	3	2.80374	0.0497518	SLC6A5, SLC6A13, SLC6A4	96	54	14340	8.29861	1	0.97016	0.97016		GOTERM_BP_DIRECT	GO:0007214~gamma-aminobutyric acid signaling pathway	2	2.46914	0.0809607	GABBR2, GABRA5	72	17	14340	23.4314	1	0.971529	0.968009		GOTERM_BP_DIRECT	GO:0051301~cell division	5	3.26797	0.0605642	TOP2A, CENPW, CCNE2, DCTN1, NUF2	141	151	14340	3.36762	1	1	0.995485		GOTERM_BP_DIRECT	GO:0051216~cartilage development	6	0.670391	0.00614915	TGFB2, PRRX1, NOG, HOXA3, IHH, GATA3	758	23
GOTERM_BP_DIRECT	GO:0008344~adult locomotory behavior	2	1.86916	0.0643274	EN1, DRD4	96	10	14340	29.875	1	1	1		GOTERM_BP_DIRECT	GO:0061844~antimicrobial humoral immune response mediated by antimicrobial peptide	2	2.46914	0.0809607	CATH1, CATH2	72	17	14340	23.4314	1	0.971529	0.968009		GOTERM_BP_DIRECT	GO:0042742~defense response to bacterium	3	1.96078	0.0632321	AVBD1, DEFB4A, AVBD7	141	42	14340	7.26444	1	1	0.995485		GOTERM_BP_DIRECT	GO:0008406~gonad development	4	0.446927	0.00671883	TGFB2, RDH10, OSR1, AMH	758	8
GOTERM_BP_DIRECT	GO:0035176~social behavior	2	1.86916	0.0643274	EN1, SLC6A4	96	10	14340	29.875	1	1	1		GOTERM_BP_DIRECT	GO:0007423~sensory organ development	2	2.46914	0.0855165	CATH1, NEUROD6	72	18	14340	22.1296	1	0.98344	0.979876		GOTERM_BP_DIRECT	GO:0060326~cell chemotaxis	3	1.96078	0.0659044	AVBD1, DEFB4A, AVBD7	141	43	14340	7.0955	1	1	0.995485		GOTERM_BP_DIRECT	GO:0086011~membrane repolarization during action potential	4	0.446927	0.00671883	KCNH2, KCNH6, KCNE3, KCNH7	758	8
GOTERM_BP_DIRECT	GO:0034620~cellular response to unfolded protein	2	1.86916	0.0643274	HSPB8, HSPA2	96	10	14340	29.875	1	1	1		GOTERM_BP_DIRECT	GO:0009615~response to virus	2	2.46914	0.0945613	TTR, DHX58	72	20	14340	19.9167	1	1	1		GOTERM_BP_DIRECT	GO:0007088~regulation of mitotic nuclear division	2	1.30719	0.0663844	CDCA2, BORA	141	7	14340	29.0578	1	1	0.995485		GOTERM_BP_DIRECT	GO:0035725~sodium ion transmembrane transport	9	1.00559	0.00701033	SLC6A19, SLC6A17, OSR1, SLC12A1, SCN4A, ASIC2, SLC8A1, CACNA1G, SLC6A4	758	54
GOTERM_BP_DIRECT	GO:0010628~positive regulation of gene expression	4	3.73832	0.0659491	CLDN3, TBX20, AGR2, SLC6A4	96	140	14340	4.26786	1	1	1		GOTERM_CC_DIRECT	GO:0005615~extracellular space	22	27.1605	1.37029e-08	CPA2, CELA2A, ANGPT2, AMY2A, NCAN, AVBD1, SPINK5, LECT2, GCG, CELA1, HSPA2, AGT, MMP10, GLDN, CATH2, EREG, CATH1, F7, TTR, MUC2, DEFB4A, AVBD7	75	1113	16231	4.27771	1.15105e-06	1.15105e-06	1.15105e-06		GOTERM_BP_DIRECT	GO:0009409~response to cold	2	1.30719	0.0755037	HSP90AA1, HSPA2	141	8	14340	25.4255	1	1	0.995485		GOTERM_BP_DIRECT	GO:0030334~regulation of cell migration	9	1.00559	0.00701033	FGF7, LAMA2, LAMA1, FGF19, LAMA3, PLXNA2, FGF1, FGF13, PLXNA4	758	54
GOTERM_BP_DIRECT	GO:0003151~outflow tract morphogenesis	2	1.86916	0.0705304	GJA5, SIX1	96	11	14340	27.1591	1	1	1		GOTERM_CC_DIRECT	GO:0005576~extracellular region	13	16.0494	3.06895e-05	TNFRSF6B, AVBD1, SPINK5, GCG, AGT, CATH2, CATH1, F7, CCDC80, NMU, LYG2, DEFB4A, AVBD7	75	642	16231	4.3822	0.00257464	0.00128896	0.00128896		GOTERM_BP_DIRECT	GO:0042116~macrophage activation	2	1.30719	0.0755037	CATH1, CATH2	141	8	14340	25.4255	1	1	0.995485		GOTERM_BP_DIRECT	GO:0007399~nervous system development	14	1.56425	0.00705156	HMX3, TGFB2, NRN1, NRSN1, INTU, NTRK3, GFRA1, TGFBR3, ACVR1C, DPYSL2, SIM1, FGF13, SIM2, CDON	758	114
GOTERM_BP_DIRECT	GO:0010629~negative regulation of gene expression	3	2.80374	0.0727802	CLDN3, TBX20, PGR	96	67	14340	6.68843	1	1	1		GOTERM_CC_DIRECT	GO:0045211~postsynaptic membrane	4	4.93827	0.017081	GRM3, ARC, GABRA5, GRIN1	75	119	16231	7.2744	0.764773	0.399781	0.399781		GOTERM_BP_DIRECT	GO:0015701~bicarbonate transport	2	1.30719	0.0934777	SLC4A9, SLC4A10	141	10	14340	20.3404	1	1	0.995485		GOTERM_BP_DIRECT	GO:0001525~angiogenesis	12	1.34078	0.00764574	EPGN, NRP2, CALD1, NRXN1, CAV1, ITGA2B, HOXA3, WNT7A, CCN3, FGF1, EPHA1, JAM3	758	90
GOTERM_BP_DIRECT	GO:0030168~platelet activation	2	1.86916	0.0766927	FGA, FGG	96	12	14340	24.8958	1	1	1		GOTERM_CC_DIRECT	GO:0043235~receptor complex	4	4.93827	0.0190372	HSP90AA1, HSPA2, ROS1, GFRA4	75	124	16231	6.98108	0.801018	0.399781	0.399781		GOTERM_BP_DIRECT	GO:0043153~entrainment of circadian clock by photoperiod	2	1.30719	0.0934777	PER2, PER3	141	10	14340	20.3404	1	1	0.995485		GOTERM_BP_DIRECT	GO:0007015~actin filament organization	13	1.45251	0.00798693	TAGLN, TPM1, LMOD1, SHROOM3, GDPD2, ERMN, SAMD14, ACTC1, MYO1A, CORO6, RHOV, CAP2, PACSIN1	758	103
GOTERM_BP_DIRECT	GO:0032570~response to progesterone	2	1.86916	0.0766927	PGR, HSPA2	96	12	14340	24.8958	1	1	1		GOTERM_CC_DIRECT	GO:0030424~axon	4	4.93827	0.0602905	GRM3, HSP90AA1, SLC6A2, CCSAP	75	196	16231	4.4166	0.994612	0.823802	0.823802		GOTERM_BP_DIRECT	GO:0050821~protein stabilization	3	1.96078	0.0945185	HSP90AA1, PER3, BAG3	141	53	14340	5.75672	1	1	0.995485		GOTERM_BP_DIRECT	GO:0051151~negative regulation of smooth muscle cell differentiation	3	0.335196	0.00805659	NOG, RBPMS2, EREG	758	3
GOTERM_BP_DIRECT	GO:0097746~blood vessel diameter maintenance	2	1.86916	0.0828145	UTS2B, UTS2	96	13	14340	22.9808	1	1	1		GOTERM_CC_DIRECT	GO:0032991~protein-containing complex	3	3.7037	0.0685363	HSP90AA1, TTR, SPINK5	75	94	16231	6.90681	0.99743	0.823802	0.823802		GOTERM_CC_DIRECT	GO:0005634~nucleus	53	34.6405	4.65197e-05	TOP2A, HSPB9, HSPB8, NCAPG2, NAB2, FRMPD2, HSPB1, BRCA1, METTL11B, NUF2, PBK, SOX8, HSP90AA1, BORA, DAPK2, KIF23, KAT2A, CCNE2, TFDP2, DNA2, PKP3, RBPJL, PRKAA2, CDCA2, DCTN1, HSPA4L, GATA5, IQGAP3, NPAS2, CATH1, HSPH1, RACGAP1, BAG3, DND1, IGF2BP1, S100A12, APBB1, SPDEF, HSPA8, MLKL, HSPA4, NCAPH2, SERPINB10B, HSPA2, ISX, PER2, CENPF, FABP4, PER3, CENPI, CENPJ, UBE2U, MXD3	144	3538	16231	1.6885	0.00676902	0.00679187	0.00674535		GOTERM_BP_DIRECT	GO:0051924~regulation of calcium ion transport	3	0.335196	0.00805659	CASR, PLN, P2RX1	758	3
GOTERM_BP_DIRECT	GO:0030335~positive regulation of cell migration	3	2.80374	0.0944103	CLDN3, TBX20, CLDN1	96	78	14340	5.74519	1	1	1		GOTERM_CC_DIRECT	GO:0043005~neuron projection	4	4.93827	0.0686502	GABRA5, CAMK2A, SLC6A2, GRIN1	75	207	16231	4.1819	0.997456	0.823802	0.823802		GOTERM_CC_DIRECT	GO:0000776~kinetochore	6	3.92157	0.000459493	MTBP, CENPW, CENPI, DCTN1, NUF2, KIF2C	144	73	16231	9.26427	0.0648996	0.033543	0.0333132		GOTERM_BP_DIRECT	GO:0051649~establishment of localization in cell	5	0.558659	0.00842496	CYSLTR1, CAV1, MTTP, CACNG1, SLC26A6	758	16
GOTERM_BP_DIRECT	GO:0007155~cell adhesion	4	3.73832	0.0978566	CLDN5, CLDN3, SSPO, CLDN1	96	166	14340	3.5994	1	1	1		GOTERM_MF_DIRECT	GO:0031731~CCR6 chemokine receptor binding	3	3.7037	0.00210377	AVBD1, DEFB4A, AVBD7	74	14	14792	42.834	0.258478	0.279631	0.277662		GOTERM_CC_DIRECT	GO:0005737~cytoplasm	46	30.0654	0.00190684	TOP2A, HSPB9, BRSK1, PRKAA2, DCTN1, ZFAND2A, HSPB8, FRMPD2, HSPB1, BRCA1, METTL11B, IQGAP3, NPAS2, KIF15, BAG3, DHX58, DND1, NUF2, NUSAP1, IGF2BP1, S100A12, SOX8, KNTC1, APBB1, BVES, HSPA8, GSL, HSP90AA1, BORA, ACE, SGIP1, DAPK2, KIF23, HSPA2, CIT, PER2, CLDN5, KAT2A, PER3, CCNE2, DNAJA4, KIF2C, FSCN2, DNA2, PKP3, FKBP5	144	3391	16231	1.52902	0.243207	0.0927997	0.0921641		GOTERM_BP_DIRECT	GO:0006749~glutathione metabolic process	6	0.670391	0.00889925	GSTZ1, GPX1, TXNRD1, GSTT1L, GSTT1, HAGH	758	25
GOTERM_CC_DIRECT	GO:0005615~extracellular space	25	23.3645	3.82729e-08	COL17A1, ORM1, LECT2, ADM, OXT, DBH, PRL, CLEC3A, UCN3, AGR2, CGA, TSHB, CHGA, SPINK7, HSPA2, POMC, COL4A4, COL4A6, SSPO, COL4A5, UTS2, IAPP, AVP, HBEGF, PAPPA2	100	1113	16231	3.64578	3.29146e-06	3.29147e-06	3.13838e-06		GOTERM_MF_DIRECT	GO:0042056~chemoattractant activity	3	3.7037	0.00430925	AVBD1, DEFB4A, AVBD7	74	20	14792	29.9838	0.458404	0.279631	0.277662		GOTERM_CC_DIRECT	GO:0009986~cell surface	7	4.57516	0.00676668	CD200L, DCSTAMP, HSP90AA1, ACSBG1, GPC5, ITGB6, SLC7A11	144	190	16231	4.15267	0.628903	0.246984	0.245292		GOTERM_BP_DIRECT	GO:0034446~substrate adhesion-dependent cell spreading	7	0.782123	0.00927007	LAMB3, LAMA2, LAMA1, LAMA3, LAMB4, BVES, NTN3	758	35
GOTERM_CC_DIRECT	GO:0005576~extracellular region	13	12.1495	0.000526438	ADM, OXT, PRL, POMC, UTS2B, UCN3, WIF1, NPVF, UTS2, IAPP, AVP, CGA, TSHB	100	642	16231	3.28665	0.0442755	0.0226368	0.021584		GOTERM_MF_DIRECT	GO:0051082~unfolded protein binding	4	4.93827	0.00626471	HSPB9, HSP90AA1, DNAJA4, HSPA2	74	76	14792	10.5206	0.590323	0.279631	0.277662		GOTERM_CC_DIRECT	GO:0030286~dynein complex	3	1.96078	0.0145059	DNAH10, DCTN1, DNAH9	144	21	16231	16.1022	0.881563	0.393553	0.390857		GOTERM_BP_DIRECT	GO:0051014~actin filament severing	4	0.446927	0.00968616	VIL1, SVIL, CFL2, VILL	758	9
GOTERM_CC_DIRECT	GO:0005581~collagen trimer	4	3.73832	0.000960181	COL17A1, COL4A4, COL4A6, COL4A5	100	32	16231	20.2888	0.0792946	0.0275252	0.0262449		GOTERM_MF_DIRECT	GO:0140662~ATP-dependent protein folding chaperone	3	3.7037	0.00894834	HSP90AA1, HSPH1, HSPA2	74	29	14792	20.6785	0.720955	0.279631	0.277662		GOTERM_CC_DIRECT	GO:0005874~microtubule	6	3.92157	0.017797	DNAH10, DCTN1, NUSAP1, KIF2C, DNAH9, KIF23	144	171	16231	3.95492	0.927326	0.393553	0.390857		GOTERM_BP_DIRECT	GO:0007169~cell surface receptor protein tyrosine kinase signaling pathway	11	1.22905	0.0100179	SHC4, EPHA8, BDNF, DOK5, NTRK3, FAM150B, EPHA1, ROS1, ANGPTL1, SAMD10, DDR2	758	81
GOTERM_CC_DIRECT	GO:0043005~neuron projection	6	5.60748	0.00873648	TPH2, CHAT, NPBWR2, HCRT, EPHA1, SLC6A4	100	207	16231	4.70464	0.529819	0.143812	0.137123		GOTERM_MF_DIRECT	GO:0001641~group II metabotropic glutamate receptor activity	2	2.46914	0.00984618	GRM3, GRM2	74	2	14792	199.892	0.754654	0.279631	0.277662		GOTERM_CC_DIRECT	GO:0070062~extracellular exosome	4	2.61438	0.018869	HSPA4, S100A12, PRELP, HSPA2	144	64	16231	7.0447	0.938035	0.393553	0.390857		GOTERM_BP_DIRECT	GO:0006814~sodium ion transport	6	0.670391	0.0105496	SLC22A4, SLC9A2, SLC9A3, SLC9A4, SLC5A1, FGF13	758	26
GOTERM_CC_DIRECT	GO:0030141~secretory granule	3	2.80374	0.00931414	POMC, OXT, AVP	100	24	16231	20.2888	0.552809	0.143812	0.137123		GOTERM_MF_DIRECT	GO:0051087~protein-folding chaperone binding	3	3.7037	0.0234108	HSP90AA1, DNAJA4, BAG3	74	48	14792	12.4932	0.965399	0.49571	0.492219		GOTERM_CC_DIRECT	GO:0005886~plasma membrane	33	21.5686	0.0241517	CPNE9, HSPB1, BRCA1, HTR4, ACVR1C, CCKAR, DNAJB4, CA4, PDE6C, SLC16A8, GPC5, CNGA4, SCN5A, BVES, TRPC7, HSPA8, HSP90AA1, ACE, MLKL, NEGR1, SGIP1, SLC4A10, DIO3, HSPA2, CLDN5, SLC4A9, SLC5A9, NRN1L, CCKBR, CLDN9, CDHR2, ACSBG1, PKP3	144	2568	16231	1.44844	0.971828	0.432113	0.429153		GOTERM_BP_DIRECT	GO:0009408~response to heat	7	0.782123	0.0121468	HSPB9, GCLC, HSP90AA1, DNAJA4, BDNF, HSPB1, HSPA2	758	37
GOTERM_CC_DIRECT	GO:0000785~chromatin	5	4.6729	0.0116776	LHX3, TBX22, TBX20, PGR, TBX19	100	144	16231	5.63576	0.635847	0.143812	0.137123		GOTERM_MF_DIRECT	GO:0033142~nuclear progesterone receptor binding	2	2.46914	0.0244364	HSP90AA1, HSPA2	74	5	14792	79.9568	0.970195	0.49571	0.492219		GOTERM_CC_DIRECT	GO:0005576~extracellular region	12	7.84314	0.0266371	DRAXIN, CATH1, SAA, LCN15, AVBD1, GUCA2B, GPC5, CCDC3, DEFB4A, AVBD7, CATH2, CATH3	144	642	16231	2.10683	0.980586	0.432113	0.429153		GOTERM_BP_DIRECT	GO:0009755~hormone-mediated signaling pathway	6	0.670391	0.0123976	GHSR, NR1D2, PPARG, NR1D1, TRH, LGR6	758	27
GOTERM_CC_DIRECT	GO:0045177~apical part of cell	3	2.80374	0.0117056	CLDN5, CLDN3, HCRT	100	27	16231	18.0344	0.636734	0.143812	0.137123		GOTERM_MF_DIRECT	GO:0005179~hormone activity	3	3.7037	0.0593249	TTR, NMU, GCG	74	80	14792	7.49595	0.999831	1	1		GOTERM_CC_DIRECT	GO:0031436~BRCA1-BARD1 complex	2	1.30719	0.0432873	BARD1, BRCA1	144	5	16231	45.0861	0.998436	0.585007	0.581		GOTERM_BP_DIRECT	GO:0050728~negative regulation of inflammatory response	6	0.670391	0.0123976	IL22RA1, FNDC4, WFDC1, CCN3, PPARG, GATA3	758	27
GOTERM_CC_DIRECT	GO:0016328~lateral plasma membrane	3	2.80374	0.0307606	CLDN3, SLC6A13, CLDN1	100	45	16231	10.8207	0.931912	0.330677	0.315296		GOTERM_MF_DIRECT	GO:0005246~calcium channel regulator activity	2	2.46914	0.0761424	GRM3, CAV3	74	16	14792	24.9865	0.999987	1	1		GOTERM_CC_DIRECT	GO:0098552~side of membrane	3	1.96078	0.0440758	NEGR1, CA4, GPC5	144	38	16231	8.89857	0.998614	0.585007	0.581		GOTERM_BP_DIRECT	GO:0048568~embryonic organ development	5	0.558659	0.0130263	TGFBR3, HSPA8, TGFB2, GATA3, TEAD3	758	18
GOTERM_CC_DIRECT	GO:0005577~fibrinogen complex	2	1.86916	0.0360486	FGA, FGG	100	6	16231	54.1033	0.957465	0.344464	0.328443		GOTERM_MF_DIRECT	GO:0001530~lipopolysaccharide binding	2	2.46914	0.0852487	CATH1, CATH2	74	18	14792	22.2102	0.999997	1	1		GOTERM_CC_DIRECT	GO:0000796~condensin complex	2	1.30719	0.0517189	NCAPH2, NCAPG2	144	6	16231	37.5718	0.999571	0.629246	0.624936		GOTERM_BP_DIRECT	GO:0042733~embryonic digit morphogenesis	5	0.558659	0.0130263	OSR1, WNT5A, IHH, WNT7A, TBX3	758	18
GOTERM_CC_DIRECT	GO:0005604~basement membrane	3	2.80374	0.0400891	COL17A1, COL4A6, COL4A5	100	52	16231	9.36404	0.970361	0.344766	0.32873		GOTERM_MF_DIRECT	GO:0031072~heat shock protein binding	2	2.46914	0.0987424	HSP90AA1, HSPA2	74	21	14792	19.0373	1	1	1		GOTERM_CC_DIRECT	GO:0016328~lateral plasma membrane	3	1.96078	0.059663	SLC4A9, SLC4A10, BVES	144	45	16231	7.51435	0.999874	0.670061	0.665472		GOTERM_BP_DIRECT	GO:0043627~response to estrogen	4	0.446927	0.0133006	CAV1, OVAL, WNT7A, GATA3	758	10
GOTERM_CC_DIRECT	GO:0043204~perikaryon	3	2.80374	0.0443742	SLC5A7, AVPR1B, HSPA2	100	55	16231	8.85327	0.979828	0.346926	0.33079		KEGG_PATHWAY	gga04080:Neuroactive ligand-receptor interaction	10	12.3457	4.63662e-05	GRM3, GRM2, GABBR2, APELA, GABRA5, NMU, TACR3, GCG, AGT, GRIN1	30	348	5514	5.28161	0.00157525	0.00157645	0.00157645		GOTERM_CC_DIRECT	GO:0005615~extracellular space	16	10.4575	0.0657778	ACE, MYOC, AMY2A, SERPINB10B, AVBD1, LECT2, PRELP, HSPA2, SERPINB5, CATH2, CATH3, APLN, CATH1, S100A12, DEFB4A, AVBD7	144	1113	16231	1.62035	0.999952	0.685969	0.68127		GOTERM_BP_DIRECT	GO:0008154~actin polymerization or depolymerization	4	0.446927	0.0133006	VIL1, SVIL, EVL, VILL	758	10
GOTERM_CC_DIRECT	GO:0005587~collagen type IV trimer	2	1.86916	0.0535874	COL4A4, COL4A6	100	9	16231	36.0689	0.991232	0.384043	0.366181		KEGG_PATHWAY	gga04621:NOD-like receptor signaling pathway	4	4.93827	0.0293439	CATH1, HSP90AA1, DEFB4A, CATH2	30	129	5514	5.69922	0.636735	0.498846	0.498846		GOTERM_CC_DIRECT	GO:0070531~BRCA1-A complex	2	1.30719	0.0927823	BARD1, BRCA1	144	11	16231	20.4937	0.999999	0.903082	0.896896		GOTERM_BP_DIRECT	GO:0007010~cytoskeleton organization	8	0.893855	0.0137955	VIL1, SVIL, DPYSL2, PALM, VILL, PAK5, PACSIN1, CAP2	758	49
GOTERM_CC_DIRECT	GO:0005923~bicellular tight junction	3	2.80374	0.068084	CLDN5, CLDN3, CLDN1	100	70	16231	6.95614	0.997675	0.450402	0.429453		KEGG_PATHWAY	gga04012:ErbB signaling pathway	3	3.7037	0.0627269	EGF, CAMK2A, EREG	30	78	5514	7.06923	0.889478	0.710905	0.710905		GOTERM_MF_DIRECT	GO:0140662~ATP-dependent protein folding chaperone	6	3.92157	6.06903e-06	HSPA8, HSP90AA1, HSPH1, HSPA4, HSPA4L, HSPA2	137	29	14792	22.3388	0.00131006	0.000662255	0.000640793		GOTERM_BP_DIRECT	GO:0042391~regulation of membrane potential	8	0.893855	0.015333	POPDC2, GABRP, POPDC3, GABRB2, RIMS1, CHRNB4, RIMS3, BVES	758	50
GOTERM_MF_DIRECT	GO:0005179~hormone activity	8	7.47664	1.03452e-06	POMC, UTS2B, UCN3, UTS2, ADM, IAPP, PRL, TSHB	100	80	14792	14.792	0.000173785	0.0001738	0.000164489																GOTERM_MF_DIRECT	GO:0051082~unfolded protein binding	8	5.22876	6.13199e-06	HSPB9, DNAJB1, HSPA8, HSP90AA1, DNAJA4, DNAJB4, HSPB1, HSPA2	137	76	14792	11.3653	0.00132364	0.000662255	0.000640793		GOTERM_BP_DIRECT	GO:0042026~protein refolding	5	0.558659	0.015825	HSPB9, HSPA8, DNAJA4, HSPB1, HSPA2	758	19
GOTERM_MF_DIRECT	GO:0000981~DNA-binding transcription factor activity, RNA polymerase II-specific	16	14.9533	0.000389202	POU1F1, CEBPD, SIX1, EN1, TBX19, FERD3L, DMBX1, NEUROD1, RFX8, RFX6, LHX3, TBX22, FEV, TBX20, LHX4, PITX1	100	829	14792	2.85491	0.063306	0.0326929	0.0309415																GOTERM_MF_DIRECT	GO:0005524~ATP binding	26	16.9935	0.000161284	TOP2A, BRSK1, PRKAA2, HSPA4L, DNAH9, KIF15, GK5, ACVR1C, HSPH1, DHX58, PBK, HSPA8, GSL, HSP90AA1, DNAH10, MLKL, HSPA4, DAPK2, KIF23, HSPA2, CIT, DNAJA4, UBE2U, ATP13A5, KIF2C, DNA2	137	1248	14792	2.24939	0.0342403	0.0116125	0.0112361		GOTERM_BP_DIRECT	GO:0061061~muscle structure development	4	0.446927	0.0175808	PDLIM3, PDLIM4, PDLIM7, MYLK	758	11
GOTERM_MF_DIRECT	GO:0001228~DNA-binding transcription activator activity, RNA polymerase II-specific	7	6.54206	0.000837945	NEUROD1, LHX3, CEBPD, TBX20, SIX1, PGR, ZNF750	100	165	14792	6.27539	0.131366	0.0354341	0.0335358																GOTERM_MF_DIRECT	GO:0044183~protein folding chaperone	4	2.61438	0.00103006	HSPB9, HSPA8, HSPB1, HSPA2	137	22	14792	19.6311	0.199572	0.0556235	0.0538209		GOTERM_BP_DIRECT	GO:0014059~regulation of dopamine secretion	5	0.558659	0.0189737	SYT11, KCNA2, SYT9, SNCA, SYT6	758	20
GOTERM_MF_DIRECT	GO:0005184~neuropeptide hormone activity	4	3.73832	0.000843669	POMC, OXT, AVP, HCRT	100	28	14792	21.1314	0.132202	0.0354341	0.0335358																GOTERM_MF_DIRECT	GO:0008017~microtubule binding	8	5.22876	0.0021069	CENPF, DCTN1, SGIP1, NUF2, NUSAP1, KIF2C, KIF23, KIF15	137	194	14792	4.4524	0.365914	0.091018	0.0880684		GOTERM_BP_DIRECT	GO:0030335~positive regulation of cell migration	10	1.11732	0.0213372	VIL1, TGFBR3, WNT5B, CAV1, KIT, PDGFC, TWIST2, SEMA3F, FGF1, CLDN1	758	78
GOTERM_MF_DIRECT	GO:0005201~extracellular matrix structural constituent	4	3.73832	0.00162936	FGA, COL4A4, COL4A6, COL4A5	100	35	14792	16.9051	0.239634	0.0547465	0.0518136																GOTERM_MF_DIRECT	GO:0000774~adenyl-nucleotide exchange factor activity	3	1.96078	0.00359802	HSPA4, BAG3, HSPA4L	137	10	14792	32.3912	0.54094	0.129529	0.125331		GOTERM_BP_DIRECT	GO:0045165~cell fate commitment	7	0.782123	0.0219647	WNT2B, WNT5B, WNT5A, GATA5, WNT7A, GATA3, GATA2	758	42
GOTERM_MF_DIRECT	GO:0001664~G protein-coupled receptor binding	4	3.73832	0.00276285	COL17A1, POMC, UTS2B, HSPA2	100	42	14792	14.0876	0.37174	0.0773599	0.0732156																GOTERM_MF_DIRECT	GO:0031731~CCR6 chemokine receptor binding	3	1.96078	0.00710297	AVBD1, DEFB4A, AVBD7	137	14	14792	23.1366	0.785558	0.219177	0.212074		GOTERM_BP_DIRECT	GO:2000648~positive regulation of stem cell proliferation	4	0.446927	0.022537	GJA1, PRRX1, HOXA3, TBX3	758	12
GOTERM_MF_DIRECT	GO:0030020~extracellular matrix structural constituent conferring tensile strength	4	3.73832	0.00336598	COL17A1, COL4A4, COL4A6, COL4A5	100	45	14792	13.1484	0.432457	0.0807835	0.0764558																GOTERM_MF_DIRECT	GO:0051087~protein-folding chaperone binding	4	2.61438	0.00972444	HSP90AA1, DNAJA4, BAG3, DNAJB4	137	48	14792	8.99757	0.878854	0.251838	0.243677		GOTERM_BP_DIRECT	GO:0051412~response to corticosterone	3	0.335196	0.0250152	OVALX, OVAL, SPINK5	758	5
GOTERM_MF_DIRECT	GO:0061629~RNA polymerase II-specific DNA-binding transcription factor binding	4	3.73832	0.00453857	NEUROD1, POU1F1, LHX3, TBX20	100	50	14792	11.8336	0.534301	0.0882813	0.0835519																GOTERM_MF_DIRECT	GO:0016887~ATP hydrolysis activity	8	5.22876	0.0106557	HSPA8, HSP90AA1, DNAH10, ATP13A5, DNAH9, KIF23, HSPA2, DNA2	137	262	14792	3.29682	0.901134	0.251838	0.243677		GOTERM_BP_DIRECT	GO:0006940~regulation of smooth muscle contraction	3	0.335196	0.0250152	CHRM2, CHRNB4, CAV1	758	5
GOTERM_MF_DIRECT	GO:0000978~RNA polymerase II cis-regulatory region sequence-specific DNA binding	13	12.1495	0.00472935	POU1F1, CEBPD, SIX1, EN1, TBX19, RFX8, RFX6, LHX3, TBX22, TBX20, INSM1, PITX1, ZNF750	100	760	14792	2.53021	0.549058	0.0882813	0.0835519																GOTERM_MF_DIRECT	GO:0001530~lipopolysaccharide binding	3	1.96078	0.0116592	CATH1, CATH2, CATH3	137	18	14792	17.9951	0.920594	0.251838	0.243677		GOTERM_BP_DIRECT	GO:0030155~regulation of cell adhesion	5	0.558659	0.0263623	PPP1R12A, LAMA2, TNN, LAMA1, LAMA3	758	22
GOTERM_MF_DIRECT	GO:0030544~Hsp70 protein binding	3	2.80374	0.00938793	DNAJB1, DNAJA4, PGR	100	22	14792	20.1709	0.794975	0.157717	0.149268																GOTERM_MF_DIRECT	GO:0042056~chemoattractant activity	3	1.96078	0.0143064	AVBD1, DEFB4A, AVBD7	137	20	14792	16.1956	0.95551	0.280925	0.271821		GOTERM_BP_DIRECT	GO:0015718~monocarboxylic acid transport	4	0.446927	0.0281715	SLC16A8, SLC16A9, SLC16A3, SLC16A5	758	13
GOTERM_MF_DIRECT	GO:0042277~peptide binding	3	2.80374	0.0120346	AVPR1B, GNRHR	100	25	14792	17.7504	0.869198	0.17241	0.163174																GOTERM_MF_DIRECT	GO:0031072~heat shock protein binding	3	1.96078	0.015718	HSPA8, HSP90AA1, HSPA2	137	21	14792	15.4244	0.967355	0.282925	0.273756		GOTERM_BP_DIRECT	GO:0098719~sodium ion import across plasma membrane	4	0.446927	0.0281715	SLC9A2, SLC9A3, SLC9A4, SLC8A1	758	13
GOTERM_MF_DIRECT	GO:0004968~gonadotropin-releasing hormone receptor activity	2	1.86916	0.0133413	GNRHR	100	2	14792	147.92	0.895275	0.17241	0.163174																GOTERM_MF_DIRECT	GO:0004951~cholecystokinin receptor activity	2	1.30719	0.0183044	CCKAR, CCKBR	137	2	14792	107.971	0.981507	0.304135	0.294278		GOTERM_BP_DIRECT	GO:0035556~intracellular signal transduction	24	2.68156	0.0284929	DGKG, CDKL2, SHC4, PRKAA2, CAB39L, TUFT1, MCF2, DCLK2, RASAL1, BMX, DCLK1, TGFBR3, NET1, SOCS2, NRBP2, DEPTOR, PPP1R1A, WNK2, RPS6KA1, KIT, RGS11, ASB2, PAK5, DGKH	758	285
GOTERM_MF_DIRECT	GO:0005185~neurohypophyseal hormone activity	2	1.86916	0.0133413	OXT, AVP	100	2	14792	147.92	0.895275	0.17241	0.163174																GOTERM_MF_DIRECT	GO:0140912~membrane destabilizing activity	2	1.30719	0.0273315	CATH1, CATH3	137	3	14792	71.9805	0.997486	0.421686	0.40802		GOTERM_BP_DIRECT	GO:0030324~lung development	5	0.558659	0.0306177	TGFBR3, FGF7, TGFB2, WNT5A, FGF1	758	23
GOTERM_MF_DIRECT	GO:0051082~unfolded protein binding	4	3.73832	0.0143697	HSPB9, DNAJB1, DNAJA4, HSPA2	100	76	14792	7.78526	0.912106	0.172437	0.163199																GOTERM_MF_DIRECT	GO:0033142~nuclear progesterone receptor binding	2	1.30719	0.0451392	HSP90AA1, HSPA2	137	5	14792	43.1883	0.999954	0.633268	0.612745		GOTERM_BP_DIRECT	GO:0002062~chondrocyte differentiation	5	0.558659	0.0306177	WNT5B, OSR1, WNT7A, PTH2R, CCN3	758	23
GOTERM_MF_DIRECT	GO:0002162~dystroglycan binding	2	1.86916	0.0265063	AGR2, AGR3	100	4	14792	73.96	0.989036	0.296871	0.280967																GOTERM_MF_DIRECT	GO:0005198~structural molecule activity	4	2.61438	0.0487524	CLDN5, LAD1, CLDN9, BVES	137	89	14792	4.85262	0.99998	0.633268	0.612745		GOTERM_BP_DIRECT	GO:0098703~calcium ion import across plasma membrane	5	0.558659	0.0306177	TRPV2, CACNA1D, CACNA1C, CACNA1E, SLC8A1	758	23
GOTERM_MF_DIRECT	GO:0042802~identical protein binding	6	5.60748	0.0321624	CLDN3, CEBPD, AGR2, PGR, CLDN1, DRD4	100	264	14792	3.36182	0.995881	0.337705	0.319614																GOTERM_MF_DIRECT	GO:0008134~transcription factor binding	3	1.96078	0.0498405	CENPF, NAB2, APBB1	137	39	14792	8.30545	0.999984	0.633268	0.612745		GOTERM_BP_DIRECT	GO:0055085~transmembrane transport	20	2.23464	0.0318197	SLC22A4, SLC23A3, SLC22A3, SLC15A1, TRPA1, SPNS3, ABCB5, SLC4A11, SLC5A1, SLC7A1, SLC5A9, SLC22A16, SLC22A18, KCNMA1, SLC16A8, SLC16A9, SLC16A2, SLC16A3, SLC26A6, SLC16A5	758	227
GOTERM_MF_DIRECT	GO:0016500~protein-hormone receptor activity	2	1.86916	0.0394975	GNRHR	100	6	14792	49.3067	0.998853	0.390328	0.369417																GOTERM_MF_DIRECT	GO:0008510~sodium:bicarbonate symporter activity	2	1.30719	0.0539213	SLC4A9, SLC4A10	137	6	14792	35.9903	0.999994	0.647056	0.626086		GOTERM_BP_DIRECT	GO:0006874~intracellular calcium ion homeostasis	8	0.893855	0.0322188	RYR2, CASR, CALB1, SLC24A3, PLN, GPR12, ATP13A4, PTH2R	758	58
GOTERM_MF_DIRECT	GO:0051378~serotonin binding	2	1.86916	0.0649671	DRD4, SLC6A4	100	10	14792	29.584	0.999987	0.606359	0.573876																GOTERM_MF_DIRECT	GO:0003777~microtubule motor activity	3	1.96078	0.0593231	KIF2C, KIF23, KIF15	137	43	14792	7.53285	0.999998	0.67441	0.652554		GOTERM_BP_DIRECT	GO:1905606~regulation of presynapse assembly	4	0.446927	0.0344799	LRFN5, NRXN1, SLITRK6, WNT7A	758	14
GOTERM_MF_DIRECT	GO:0000977~RNA polymerase II transcription regulatory region sequence-specific DNA binding	4	3.73832	0.0758101	DMBX1, LHX3, LHX4, FERD3L	100	147	14792	4.02503	0.999998	0.670321	0.634411																GOTERM_MF_DIRECT	GO:0044877~protein-containing complex binding	3	1.96078	0.0826385	MLKL, NUF2, CNGA4	137	52	14792	6.22908	1	0.892495	0.863572		GOTERM_BP_DIRECT	GO:0010595~positive regulation of endothelial cell migration	4	0.446927	0.0344799	WNT5A, WNT7A, GATA3, FGF1	758	14
GOTERM_MF_DIRECT	GO:0005102~signaling receptor binding	4	3.73832	0.0895606	FGA, WIF1, NPVF, FGG	100	158	14792	3.74481	1	0.718144	0.679672																GOTERM_MF_DIRECT	GO:0008509~monoatomic anion transmembrane transporter activity	2	1.30719	0.0882552	SLC4A9, SLC4A10	137	10	14792	21.5942	1	0.907767	0.878349		GOTERM_BP_DIRECT	GO:0019933~cAMP-mediated signaling	4	0.446927	0.0344799	ADGRG6, PDE5A, PDE9A, CAP2	758	14
GOTERM_MF_DIRECT	GO:0001223~transcription coactivator binding	2	1.86916	0.089768	LHX3, PGR	100	14	14792	21.1314	1	0.718144	0.679672																KEGG_PATHWAY	gga04621:NOD-like receptor signaling pathway	5	3.26797	0.0435673	CATH1, HSP90AA1, DEFB4A, CATH2, CATH3	58	129	5514	3.68484	0.936821	1	1		GOTERM_BP_DIRECT	GO:0006811~monoatomic ion transport	7	0.782123	0.0360829	GABRB2, TRPA1, OVAL, GRIK4, FXYD6, GRIK1, GRIN2C	758	47
KEGG_PATHWAY	gga04080:Neuroactive ligand-receptor interaction	18	16.8224	3.87822e-11	AVPR1B, ADM, OXT, PRL, POMC, UTS2B, UCN3, NPVF, NPBWR2, GNRHR, UTS2, IAPP, AVP, CGA, HCRT, TSHB, DRD4	40	348	5514	7.13017	1.31859e-09	1.3186e-09	1.3186e-09																KEGG_PATHWAY	gga04814:Motor proteins	6	3.92157	0.0437742	DNAH10, DCTN1, KIF2C, DNAH9, KIF23, KIF15	58	188	5514	3.03412	0.937663	1	1		GOTERM_BP_DIRECT	GO:0050801~monoatomic ion homeostasis	3	0.335196	0.0362234	WNK2, OVAL, SLC4A11	758	6
KEGG_PATHWAY	gga04912:GnRH signaling pathway	4	3.73832	0.0203616	GNRHR, CGA, HBEGF	40	83	5514	6.64337	0.503136	0.346147	0.346147																KEGG_PATHWAY	gga04141:Protein processing in endoplasmic reticulum	5	3.26797	0.0685091	DNAJB1, HSPA8, HSP90AA1, HSPH1, HSPA4L	58	150	5514	3.16897	0.987724	1	1		GOTERM_BP_DIRECT	GO:0010631~epithelial cell migration	3	0.335196	0.0362234	NANOS1, WNT5A, GDF6	758	6
																												KEGG_PATHWAY	gga04530:Tight junction	5	3.26797	0.0753497	CLDN5, PRKAA2, CLDN9, HSPA4, BVES	58	155	5514	3.06674	0.992227	1	1		GOTERM_BP_DIRECT	GO:0046785~microtubule polymerization	3	0.335196	0.0362234	TPPP3, TPPP, FGF13	758	6
																																										GOTERM_BP_DIRECT	GO:0045741~positive regulation of epidermal growth factor-activated receptor activity	3	0.335196	0.0362234	EPGN, AREG, EREG	758	6
																																										GOTERM_BP_DIRECT	GO:0050804~modulation of chemical synaptic transmission	6	0.670391	0.0393064	NLGN3, PLCB4, BDNF, GRIK4, GRIK1, LRP8	758	36
																																										GOTERM_BP_DIRECT	GO:0001708~cell fate specification	5	0.558659	0.040274	TBX22, IHH, TBR1, TBX18, TBX3	758	25
																																										GOTERM_BP_DIRECT	GO:0042060~wound healing	5	0.558659	0.040274	TGFB2, DST, WNT5A, FGF1, CCDC160	758	25
																																										GOTERM_BP_DIRECT	GO:0007612~learning	4	0.446927	0.0414524	NLGN3, NRXN1, FGF13, PAK5	758	15
																																										GOTERM_BP_DIRECT	GO:0030239~myofibril assembly	4	0.446927	0.0414524	MYL6, LMOD1, MYH11, MYL9	758	15
																																										GOTERM_BP_DIRECT	GO:0007162~negative regulation of cell adhesion	4	0.446927	0.0414524	TGFBR3, TGFB2, PLXNA2, PLXNA4	758	15
																																										GOTERM_BP_DIRECT	GO:0071277~cellular response to calcium ion	6	0.670391	0.0435501	SYT11, WNT5A, RASAL1, CPNE2, SYT9, SYT6	758	37
																																										GOTERM_BP_DIRECT	GO:0070374~positive regulation of ERK1 and ERK2 cascade	9	1.00559	0.0435902	ADCYAP1, NDRG4, CCL20, FGF19, PDGFC, GCG, TNFAIP8L3, FAM150B, CD44	758	75
																																										GOTERM_BP_DIRECT	GO:0007156~homophilic cell adhesion via plasma membrane adhesion molecules	16	1.78771	0.0477807	CADM3, CLSTN2, NTRK3, PCDH11X, LSAMP, NEXN, CDH20, PALLD, CDHR1, CDHR2, CDH23, CDHR5, FAT3, MDGA2, CDH17, MDGA1	758	177
																																										GOTERM_BP_DIRECT	GO:0051146~striated muscle cell differentiation	3	0.335196	0.0489649	POPDC2, POPDC3, BVES	758	7
																																										GOTERM_BP_DIRECT	GO:0060392~negative regulation of SMAD protein signal transduction	3	0.335196	0.0489649	GREM1, TGFBR3, CCN3	758	7
																																										GOTERM_BP_DIRECT	GO:0034605~cellular response to heat	4	0.446927	0.0490741	DNAJB1, HSP90AA1, ARPP21, STAC	758	16
																																										GOTERM_BP_DIRECT	GO:0050829~defense response to Gram-negative bacterium	5	0.558659	0.0514664	IL22RA1, AVBD11, AVBD10, OVALX, LYZ	758	27
																																										GOTERM_BP_DIRECT	GO:0050808~synapse organization	5	0.558659	0.0514664	LSAMP, MDGA2, MDGA1, PPFIA4, SNCA	758	27
																																										GOTERM_BP_DIRECT	GO:0006979~response to oxidative stress	6	0.670391	0.0528314	GCLC, GPX2, GPX1, MSRB3, PTGS2, PTGS1	758	39
																																										GOTERM_BP_DIRECT	GO:0007268~chemical synaptic transmission	11	1.22905	0.0560257	NLGN3, CHRM2, CACNB2, GABRP, GABRB2, HTR6, CHRNB4, LRP8, CACNA1E, APBA2, SNCA	758	107
																																										GOTERM_BP_DIRECT	GO:0030574~collagen catabolic process	4	0.446927	0.0573261	MMP7, MMP27, MMP1, MMP28	758	17
																																										GOTERM_BP_DIRECT	GO:0051016~barbed-end actin filament capping	4	0.446927	0.0573261	VIL1, SVIL, HSPB1, VILL	758	17
																																										GOTERM_BP_DIRECT	GO:0030855~epithelial cell differentiation	5	0.558659	0.0576353	SLC9A2, TGFB2, KRT24, KRT23, KRT40	758	28
																																										GOTERM_BP_DIRECT	GO:0010976~positive regulation of neuron projection development	5	0.558659	0.0576353	LRRC7, NTRK3, WNT5A, FAM150B, DDR2	758	28
																																										GOTERM_BP_DIRECT	GO:0007189~adenylate cyclase-activating G protein-coupled receptor signaling pathway	10	1.11732	0.0598028	ADCYAP1, ADGRG2, GPR12, CNR1, ADGRG6, GCG, ADM, PTH2R, LGR6, PTHLH	758	94
																																										GOTERM_BP_DIRECT	GO:0070831~basement membrane assembly	3	0.335196	0.0630469	LAMB3, LAMA2, LAMB4	758	8
																																										GOTERM_BP_DIRECT	GO:0046716~muscle cell cellular homeostasis	3	0.335196	0.0630469	PLN, BAG3, CAV1	758	8
																																										GOTERM_BP_DIRECT	GO:0045109~intermediate filament organization	6	0.670391	0.0687442	KRT80, DES, KRT24, KRT23, INA, KRT40	758	42
																																										GOTERM_BP_DIRECT	GO:0007267~cell-cell signaling	6	0.670391	0.0687442	GREM1, GJA1, FGFBP1, GJC2, IHH, EREG	758	42
																																										GOTERM_BP_DIRECT	GO:0008284~positive regulation of cell population proliferation	13	1.45251	0.0695142	HSP90AA1, TGFB2, PTH2R, FGF1, MEIS2, AREG, TBX3, EREG, GREM1, EPGN, FGF19, PDGFC, FGF13	758	141
																																										GOTERM_BP_DIRECT	GO:0090090~negative regulation of canonical Wnt signaling pathway	8	0.893855	0.0709153	GREM1, SFRP2, CAV1, WNT5A, PTPRO, DKK2, NKD1, DACT1	758	69
																																										GOTERM_BP_DIRECT	GO:0033138~positive regulation of peptidyl-serine phosphorylation	4	0.446927	0.0756288	BDNF, CAV1, WNT5A, GCG	758	19
																																										GOTERM_BP_DIRECT	GO:0070527~platelet aggregation	4	0.446927	0.0756288	FGB, MYL9, SLC6A4, FERMT3	758	19
																																										GOTERM_BP_DIRECT	GO:0010463~mesenchymal cell proliferation	3	0.335196	0.0782929	FGF7, PRRX1, WNT5A	758	9
																																										GOTERM_BP_DIRECT	GO:0045840~positive regulation of mitotic nuclear division	3	0.335196	0.0782929	EPGN, AREG, EREG	758	9
																																										GOTERM_BP_DIRECT	GO:0045787~positive regulation of cell cycle	3	0.335196	0.0782929	TGFB2, TBX3, SLC6A4	758	9
																																										GOTERM_BP_DIRECT	GO:0060391~positive regulation of SMAD protein signal transduction	3	0.335196	0.0782929	TGFBR3, TGFB2, GDF6	758	9
																																										GOTERM_BP_DIRECT	GO:0048738~cardiac muscle tissue development	3	0.335196	0.0782929	PLN, SGCD, GATA5	758	9
																																										GOTERM_BP_DIRECT	GO:0014070~response to organic cyclic compound	3	0.335196	0.0782929	HSP90AA1, AHR2, HSPA2	758	9
																																										GOTERM_BP_DIRECT	GO:0016339~calcium-dependent cell-cell adhesion via plasma membrane cell adhesion molecules	5	0.558659	0.0783787	CDH20, CDHR1, FAT3, CDHR5, CDH17	758	31
																																										GOTERM_BP_DIRECT	GO:0019221~cytokine-mediated signaling pathway	8	0.893855	0.084844	EDAR, IL22RA1, CAV1, IL12B, IL13RA2, CRLF1, EREG, CRLF2	758	72
																																										GOTERM_BP_DIRECT	GO:0034332~adherens junction organization	5	0.558659	0.0860154	CDH20, CDHR1, FAT3, CDHR5, CDH17	758	32
																																										GOTERM_BP_DIRECT	GO:0051260~protein homooligomerization	8	0.893855	0.0898103	KCNG1, KCNF1, KCNB1, KCNC4, KCNA2, KCTD12, BVES, JMJD6	758	73
																																										GOTERM_BP_DIRECT	GO:0001649~osteoblast differentiation	5	0.558659	0.0939988	MYOC, NOG, IHH, METTL7A, OC3	758	33
																																										GOTERM_BP_DIRECT	GO:0034620~cellular response to unfolded protein	3	0.335196	0.094541	HSPA8, HSPB8, HSPA2	758	10
																																										GOTERM_BP_DIRECT	GO:0010975~regulation of neuron projection development	3	0.335196	0.094541	NCS1, TBR1, GATA3	758	10
																																										GOTERM_BP_DIRECT	GO:0050806~positive regulation of synaptic transmission	3	0.335196	0.094541	RIMS1, RIMS3, CLSTN2	758	10
																																										GOTERM_BP_DIRECT	GO:0007422~peripheral nervous system development	3	0.335196	0.094541	ARTN, BDNF, SOX10	758	10
																																										GOTERM_BP_DIRECT	GO:0050679~positive regulation of epithelial cell proliferation	4	0.446927	0.0961506	EPGN, FGF7, OSR1, FGF1	758	21
																																										GOTERM_BP_DIRECT	GO:0042552~myelination	4	0.446927	0.0961506	MPZ, MAL, TSPAN2, BCAS1	758	21
																																										GOTERM_BP_DIRECT	GO:0051085~chaperone cofactor-dependent protein refolding	4	0.446927	0.0961506	DNAJB1, HSPA8, DNAJB4, HSPA2	758	21
																																										GOTERM_BP_DIRECT	GO:0001756~somitogenesis	4	0.446927	0.0961506	TGFB2, OSR1, WNT5A, TBX18	758	21
																																										GOTERM_CC_DIRECT	GO:0005576~extracellular region	81	9.05028	4.06828e-14	CRISP2, SPON1, WNT2B, ELN, WFDC1, ADM, TRH, FGF1, CXCL14, WFDC2, SMPD3, COMP, ADAMTSL5, MDK, ADAMTS1, EVA1C, ADAMTSL3, CCN3, ENPP3, ADAMTS8, FGB, FGFBP1, WNT5B, IGFBP2, WNT5A, ADIPOQ, SPINK5, EPDR1, OVST, DKK2, ADAMTS20, GIP, ADCYAP1, F7, CCDC80, FNDC4, CRISPLD2, CD109, FIBIN, ANOS1, FETUB, VWA1, CD44, MATN3, MATN2, COLEC11, LAMA2, LAMA1, OVALY, SEMA3A, LAMA3, THBS2, PTHLH, OC90, NTN3, C3, AVBD10…	819	642
																																										GOTERM_CC_DIRECT	GO:0005615~extracellular space	116	12.9609	6.22574e-14	COL16A1, OLFML2B, HPSE2, IHH, FGF1, CXCL14, TSKU, ACTG2, LGALS3, FGF7, PLAU, TNN, ANPEP, IL12B, FAM3D, CCN3, FAM150B, POSTN, WNT5B, SPINK7, SERPINF1, IGFBP2, WNT5A, SPINK5, SPIA1, OLFM4, DKK2, EREG, SFRP2, CD109, S100A6, COL4A6, COL4A5, NBL1, COL17A1, RTN4R, C3, SCUBE3, AVBD11, AVBD10, PDGFC, S100A10, TGFB2, ANGPT1L, BDNF, RARRES1, TFPI2, HSPA2, GDF6, LYZ, BMP7, BMP5, CILP, ARTN, FGF19, OVAL, ALB…	819	1113
																																										GOTERM_CC_DIRECT	GO:0062023~collagen-containing extracellular matrix	32	3.57542	3.3706e-11	COL17A1, COL16A1, ELN, F13A1, THBS2, PCSK6, COL19A1, COMP, LGALS3, ADAMTS1, ABI3BP, ADAMTS8, TGM4, S100A10, FGB, POSTN, TGFB2, ANXA2, ANGPT1L, ADAM11, MFAP5, CILP, ANGPTL3, S100A6, VWA1, PYROXD2, ANGPTL5, ZP2, ANGPTL1, MATN3, MATN2, ZP4	819	155
																																										GOTERM_CC_DIRECT	GO:0042383~sarcolemma	18	2.01117	8.29797e-10	POPDC2, RYR2, POPDC3, SYNM, STAC, KCNB1, CAV1, CACNA1C, SLC8A1, SGCE, CACNB2, DES, SGCD, SSPN, FGF13, SYNC, BVES, PDE9A	819	55
																																										GOTERM_CC_DIRECT	GO:0031012~extracellular matrix	29	3.24022	2.15791e-08	RTN4R, SPON1, HPSE2, LRRC17, IHH, TSKU, OC90, MUC2, ADAMTSL5, MMP27, ADAMTS1, ADAMTSL3, MMP28, CCN3, ADAMTS8, OVOA, TIMP4, LINGO1, POSTN, TGFB2, MMP7, LINGO3, MMP1, WNT5A, WNT7A, ADAMTS20, OTOGL, TGFBR3, LGR6	819	168
																																										GOTERM_CC_DIRECT	GO:0009986~cell surface	31	3.46369	2.45003e-08	NLGN3, INTU, CLSTN2, NRXN1, SDC2, SDC3, ANTXR2, PCSK6, LRP8, AREG, BG1, SCUBE3, EFNB1, CLMP, TSPAN8, MDK, WIF1, ADGRG6, ITGB8, ZPLD1, ROS1, JAM2, HSP90AA1, WNT5A, WNT7A, LRFN3, TGFBR3, GREM1, LRFN5, ANOS1, ACSBG1	819	190
																																										GOTERM_CC_DIRECT	GO:0005886~plasma membrane	189	21.1173	2.56662e-08	CHRM2, DGKG, TES, PCDH11X, IHH, ATP12A, ANTXR2, CLDN1, BEST1, EPS8, LAPTM4B, GJA1, BEST4, CYSLTR1, HTR6, HEPHL1, ANPEP, DPYSL2, ADORA3, MPZ, PALM, SLC16A8, FAM150B, CPNE2, THSD7A, SLC16A9, SLC16A3, ROS1, BVES, CDON, CCDC160, GHSR, CHRNB4, SLC6A19, SLC15A1, CASR, KCNH6, ENTPD3, SLC6A17, EPHA8, TPM1, ANXA13, ENTPD8, SLC51A, SYTL5, SDCBP2, SYTL2, SLC9A2, EDAR, SLC9A3, FNDC4, SLC5A9, ADGRB2, MTNR1B, …	819	2568
																																										GOTERM_CC_DIRECT	GO:0030018~Z disc	14	1.56425	2.48913e-05	RYR2, PPP1R12A, SYNPO2, HSPB1, FHL3, PDLIM3, DES, CSRP1, DNAJB4, MYOZ1, PPP1R12B, SYNC, PDLIM4, PDLIM7	819	67
																																										GOTERM_CC_DIRECT	GO:0030424~axon	25	2.7933	5.19527e-05	ROBO3, NRP2, SEMA3A, PTPRO, KCNC4, NEXN, SLC8A1, BAG2, CNR1, PALM, CDON, HSP90AA1, TGFB2, BDNF, KCNB1, NTRK3, LSAMP, LRFN3, SYT11, FEZ1, IGDCC3, CNTN2, SCN4A, MDGA2, MDGA1	819	196
																																										GOTERM_CC_DIRECT	GO:0001725~stress fiber	11	1.22905	7.79602e-05	PDLIM3, PPP1R12A, CSRP1, CALD1, SYNPO2, FHL3, EVL, MYL9, PDLIM4, PDLIM7, MYLK	819	46
																																										GOTERM_CC_DIRECT	GO:0016020~membrane	225	25.1397	0.000157532	SLC23A3, IFI27L2, HPSE2, CWH43, ANTXR2, ZDHHC2, HTR6, NIPAL1, EVA1C, GPR171, VSTM4, BVES, PRIMA1, CDON, SLC6A19, SLC6A17, IL1R1, ACSL5, TM4SF4, SOX10, EREG, PLPP4, ASPHD1, CTXN2, NBL1, PTGES, SLC22A4, SLC22A3, NRN1, IGSF3, SDC2, SDC3, ABCB5, HSD11B2, TSPAN8, TERT, CHST11, GALR2, TTPA, KCNMB1, RDH10, GALR1, NPBWR2, PDGFC, DMB1, TSPAN2, TRPM5, ST3GAL3, NPY7R, CADM3, PRRT3, GPR12, NR1D1, FXYD6, SCN2…	819	3590
																																										GOTERM_CC_DIRECT	GO:0016324~apical plasma membrane	19	2.12291	0.000179937	SLC15A1, SLC6A19, SLC10A2, SLC12A1, PTPRO, SHROOM3, SLC5A1, ATP12A, LRP8, CLDN1, CYP3A5, SLC9A2, SLC9A3, GJA1, SLC9A4, MYO1A, SLC16A2, ATP6V0D2, SLC26A6	819	137
																																										GOTERM_CC_DIRECT	GO:0005604~basement membrane	11	1.22905	0.000230109	COL17A1, CCDC80, LAMA2, ANXA2, LAMA1, MDK, LAMA3, LAMB4, COL4A6, COL4A5, NTN3	819	52
																																										GOTERM_CC_DIRECT	GO:0045211~postsynaptic membrane	17	1.89944	0.000310005	CHRM2, GABRP, GABRB2, CHRNB4, CLSTN2, KCNB1, KCNC4, GRIK4, GRIK1, GRIN2C, LRFN3, CALB1, LRRC7, P2RX1, KCNMA1, KCTD12, PDLIM4	819	119
																																										GOTERM_CC_DIRECT	GO:0043005~neuron projection	23	2.56983	0.000779148	GABRP, GABRB2, RIC3, NMB, ADCYAP1R1, CHRNB4, NPY7R, NRSN1, EPHA8, PTPRO, CHAT, PTGS2, DCLK1, CACNA1G, SLC6A4, PTGS1, ADCYAP1, PRLHR2, NPBWR2, RGS11, EPHA1, OPCML, PACSIN1	819	207
																																										GOTERM_CC_DIRECT	GO:1990454~L-type voltage-gated calcium channel complex	4	0.446927	0.00118142	CACNB2, CACNA2D1, CACNG1, CACNA1C	819	5
																																										GOTERM_CC_DIRECT	GO:0015629~actin cytoskeleton	17	1.89944	0.00213789	SVIL, TAGLN, PPP1R12A, SYNPO2, TPM1, HSPB7, ATP12A, SRCIN1, VIL1, SAMD14, PDLIM3, CALD1, MYO1A, CFL2, VILL, MYOZ1, PDLIM7	819	142
																																										GOTERM_CC_DIRECT	GO:0042734~presynaptic membrane	9	1.00559	0.00220036	LRFN3, RIMS1, EFNB1, CADM3, RIMS3, KCNC4, GRIK4, GRIK1, KCTD12	819	47
																																										GOTERM_CC_DIRECT	GO:0030425~dendrite	19	2.12291	0.00386371	CHRM2, HSPA8, EPHA8, BDNF, KCNA2, CACNA1C, LRFN3, SGCE, SAMD14, HTR6, CALB1, PLCB4, ADORA3, MAP1A, PALM, SARM1, GNB3, FGF13, EPHA1	819	178
																																										GOTERM_CC_DIRECT	GO:0043235~receptor complex	15	1.67598	0.00386882	HSP90AA1, NTRK3, MTTP, GFRA1, HSPA2, LRP8, TGFBR3, KIT, IL12B, KCTD12, EPHA1, ROS1, CRLF1, CRLF2, DDR2	819	124
																																										GOTERM_CC_DIRECT	GO:0098793~presynapse	8	0.893855	0.00684591	NLGN3, CHRM2, CACNB2, SH3GL3, CNR1, WNT7A, APBA2, SLC6A4	819	45
																																										GOTERM_CC_DIRECT	GO:0016328~lateral plasma membrane	8	0.893855	0.00684591	MTCL1, KCNB1, MYO1A, PTPRO, PALM, FGF13, BVES, CLDN1	819	45
																																										GOTERM_CC_DIRECT	GO:0005859~muscle myosin complex	3	0.335196	0.00735573	MYL6, MYH11, MYL9	819	3
																																										GOTERM_CC_DIRECT	GO:0098978~glutamatergic synapse	12	1.34078	0.00884383	SH3GL3, EFNB1, NRP2, LRFN5, PLCB4, NRXN1, SEMA3A, WNT5A, PTPRO, WNT7A, DLGAP1, WASF3	819	96
																																										GOTERM_CC_DIRECT	GO:0043025~neuronal cell body	12	1.34078	0.00953522	RIC3, HSP90AA1, TGFB2, NRSN1, NRXN1, MAP1A, LSAMP, MDGA2, MDGA1, CACNA1E, ERMN, SNCA	819	97
																																										GOTERM_CC_DIRECT	GO:0030027~lamellipodium	10	1.11732	0.00992748	VIL1, ACTA2, PDLIM3, MYO1A, PTPRO, GDPD2, EVL, PDLIM4, WASF3, MYLK	819	72
																																										GOTERM_CC_DIRECT	GO:0070382~exocytic vesicle	5	0.558659	0.013537	SYT11, SYTL5, SYT9, SYT6, SYTL2	819	19
																																										GOTERM_CC_DIRECT	GO:0008076~voltage-gated potassium channel complex	8	0.893855	0.0149136	KCNG1, KCNJ5, KCNF1, KCNB1, KCNMB1, KCNC4, KCNA2, TSKU	819	52
																																										GOTERM_CC_DIRECT	GO:0043209~myelin sheath	4	0.446927	0.0155253	HSP90AA1, GJC2, TSPAN2, ERMN	819	11
																																										GOTERM_CC_DIRECT	GO:0031941~filamentous actin	5	0.558659	0.0162606	SMTN, PDLIM3, MYO1A, PDLIM4, PDLIM7	819	20
																																										GOTERM_CC_DIRECT	GO:0005891~voltage-gated calcium channel complex	5	0.558659	0.0162606	CACNB2, CACNA1D, CACNA1C, CACNA1E, CACNA1G	819	20
																																										GOTERM_CC_DIRECT	GO:0098839~postsynaptic density membrane	7	0.782123	0.0221555	CASR, SYNDIG1, GRIK4, ATP2B2, GRIK1, CACNA1C, GRIN2C	819	44
																																										GOTERM_CC_DIRECT	GO:0005912~adherens junction	12	1.34078	0.0241974	PDLIM3, LRRC7, CDH20, CDHR1, SHROOM3, FAT3, CDHR5, CDH17, PDLIM4, MPP7, PDLIM7, AJAP1	819	111
																																										GOTERM_CC_DIRECT	GO:0016342~catenin complex	7	0.782123	0.0245108	CDH20, CDHR1, PCDH11X, CDH23, FAT3, CDHR5, CDH17	819	45
																																										GOTERM_CC_DIRECT	GO:0043197~dendritic spine	8	0.893855	0.0259061	CALB1, PALMD, FRMPD4, PTPRO, PALM, SYNDIG1, APBA2, PDLIM4	819	58
																																										GOTERM_CC_DIRECT	GO:0005901~caveola	5	0.558659	0.0263848	DLC1, CAV1, PTRF, LRP8, BVES	819	23
																																										GOTERM_CC_DIRECT	GO:0005925~focal adhesion	11	1.22905	0.0273871	PDLIM3, TES, CSRP1, DST, DLC1, CAV1, ITGB8, EVL, HSPA2, TNS4, SLC6A4	819	99
																																										GOTERM_CC_DIRECT	GO:0016323~basolateral plasma membrane	10	1.11732	0.0329319	LRRC7, MYO1A, MTTP, PALM, SLC4A11, SLC16A8, SLC16A3, CLDN1, CD44, SLC26A6	819	88
																																										GOTERM_CC_DIRECT	GO:0034707~chloride channel complex	6	0.670391	0.0368057	CLIC5, GABRP, GABRB2, BEST4, CLIC3, BEST1	819	37
																																										GOTERM_CC_DIRECT	GO:0043256~laminin complex	3	0.335196	0.0580235	LAMB3, LAMA2, LAMB4	819	8
																																										GOTERM_CC_DIRECT	GO:0034702~monoatomic ion channel complex	5	0.558659	0.068516	KCNH2, KCNH6, KCNH7, KCNMA1, KCNJ15	819	31
																																										GOTERM_CC_DIRECT	GO:0032809~neuronal cell body membrane	3	0.335196	0.0721665	KCNB1, KCNC4, KCNA2	819	9
																																										GOTERM_CC_DIRECT	GO:0031982~vesicle	6	0.670391	0.074618	EPS8, MYOC, ANXA2, MYO1A, NRXN1, OVAL	819	45
																																										GOTERM_CC_DIRECT	GO:0098982~GABA-ergic synapse	4	0.446927	0.0767946	GABRB2, LRFN5, NRXN1, PTPRO	819	20
																																										GOTERM_CC_DIRECT	GO:0030175~filopodium	5	0.558659	0.08991	VIL1, ACTA2, PALM, FGF13, ERMN	819	34
																																										GOTERM_CC_DIRECT	GO:0005874~microtubule	14	1.56425	0.0915451	DNAH17, DST, DNAH5, MX1, SHROOM3, MID1, DCLK1, TUBB6, TPPP3, MAP1A, MAP6D1, TPPP, DYL2, FGF13	819	171
																																										GOTERM_CC_DIRECT	GO:0014069~postsynaptic density	9	1.00559	0.0922252	SAMD14, PLCB4, LRRC7, NCS1, PALM, INSYN1, SRCIN1, DCLK1, INSYN2A	819	92
																																										GOTERM_CC_DIRECT	GO:0070160~tight junction	2	0.223464	0.0982578	GJA1, JAM2	819	2
																																										GOTERM_CC_DIRECT	GO:0098992~neuronal dense core vesicle	2	0.223464	0.0982578	NPY, CACNA2D1	819	2
																																										GOTERM_CC_DIRECT	GO:0031905~early endosome lumen	2	0.223464	0.0982578	OVAL, PDLIM4	819	2
																																										GOTERM_MF_DIRECT	GO:0005509~calcium ion binding	55	6.14525	6.20267e-05	DGKG, RYR2, CLSTN2, PCDH11X, IHH, LPCAT1, COMP, CAPN8, CAPN9, CALB1, CRTAC1, NCS1, OIT3, CUBN, CASR, ANXA2, DST, ANXA13, EPDR1, F7, PCP4, MYL6, PLCB4, VSNL1, CDHR1, CDHR2, S100A6, CDHR5, MFGE8, CDH17, MYL9, MATN3, MATN2, FBLN7, COLEC11, MEGF6, THBS2, LRP8, CACNA1E, NKD1, OC90, SCUBE3, CDH20, CDH23, OC3, S100A10, OSGIN1, SYT9, SYT6, VIL1, CAPN13, SYT11, OVAL, FAT3, PLCD1	770	602
																																										GOTERM_MF_DIRECT	GO:0008083~growth factor activity	18	2.01117	8.98873e-05	TGFB2, BDNF, OSGIN1, GDF6, FGF1, BMP7, AREG, EREG, BMP5, FGF7, EPGN, ARTN, MDK, FGF19, PDGFC, CCN3, AMH, FGF13	770	115
																																										GOTERM_MF_DIRECT	GO:0004867~serine-type endopeptidase inhibitor activity	14	1.56425	0.000153556	SERPIND1, SPINK7, OVALY, SERPINF1, OVALX, SPINK5, TFPI2, WFDC1, SPIA1, OVST, WFDC2, CD109, OVAL, ANOS1	770	77
																																										GOTERM_MF_DIRECT	GO:0030297~transmembrane receptor protein tyrosine kinase activator activity	5	0.558659	0.000428798	GREM1, EPGN, FAM150B, AREG, EREG	770	8
																																										GOTERM_MF_DIRECT	GO:0045159~myosin II binding	5	0.558659	0.000428798	MYL6, CALD1, MYH11, MYL9, STXBP5L	770	8
																																										GOTERM_MF_DIRECT	GO:0003779~actin binding	18	2.01117	0.000578982	DST, SYNPO2, MYO7B, LMOD1, FHL3, ESPN, EPS8, PDLIM3, CALD1, MAP1A, TNNI1, MYH11, EVL, MYOZ1, PDLIM4, PDLIM7, WASF3, CAP2	770	134
																																										GOTERM_MF_DIRECT	GO:0044325~transmembrane transporter binding	11	1.22905	0.00142161	RIMS1, RIMS3, BAG2, KCNE3, KCNB1, STAC, CAV1, FGF13, SCN4B, TSKU, S100A10	770	63
																																										GOTERM_MF_DIRECT	GO:0008307~structural constituent of muscle	5	0.558659	0.00178279	MYL6, SYNM, CSRP1, MYH11, MYL9	770	11
																																										GOTERM_MF_DIRECT	GO:0030414~peptidase inhibitor activity	5	0.558659	0.00256491	SPINK5, PI15, ANOS1, WFDC1, WFDC2	770	12
																																										GOTERM_MF_DIRECT	GO:0008201~heparin binding	11	1.22905	0.00285947	COL17A1, TGFBR3, POSTN, NRP2, MDK, EVA1C, OVALX, CCN3, APOB, THBS2, FGF1	770	69
																																										GOTERM_MF_DIRECT	GO:0005178~integrin binding	11	1.22905	0.00318442	ITGA2B, LAMA3, ITGB8, CCN3, LAMC2, MFGE8, FGF1, ITGA9, SLC6A4, JAM3, FERMT3	770	70
																																										GOTERM_MF_DIRECT	GO:0005242~inward rectifier potassium channel activity	5	0.558659	0.00624381	KCNH2, KCNJ5, KCNH6, KCNH7, KCNJ15	770	15
																																										GOTERM_MF_DIRECT	GO:0036122~BMP binding	5	0.558659	0.00624381	GREM1, TGFBR3, CHRDL1, NBL1, TSKU	770	15
																																										GOTERM_MF_DIRECT	GO:0005254~chloride channel activity	7	0.782123	0.00747105	CLIC5, GABRP, GABRB2, ANO1, BEST4, CLIC3, BEST1	770	34
																																										GOTERM_MF_DIRECT	GO:0005201~extracellular matrix structural constituent	7	0.782123	0.00862945	LAMA2, LAMA1, ELN, LAMB4, COL4A6, COL4A5, LAMC2	770	35
																																										GOTERM_MF_DIRECT	GO:0008028~monocarboxylic acid transmembrane transporter activity	5	0.558659	0.0100224	SLC16A8, SLC16A9, SLC16A2, SLC16A3, SLC16A5	770	17
																																										GOTERM_MF_DIRECT	GO:0001786~phosphatidylserine binding	6	0.670391	0.0116568	ANXA2, SYT11, ANXA13, MFGE8, SYT9, SYT6	770	27
																																										GOTERM_MF_DIRECT	GO:0005154~epidermal growth factor receptor binding	5	0.558659	0.0123655	LINGO1, EPGN, AGR2, AREG, EREG	770	18
																																										GOTERM_MF_DIRECT	GO:0000774~adenyl-nucleotide exchange factor activity	4	0.446927	0.0127588	BAG2, HSPA4, BAG3, HSPA4L	770	10
																																										GOTERM_MF_DIRECT	GO:0045028~G protein-coupled purinergic nucleotide receptor activity	4	0.446927	0.0127588	P2RY4, P2RY2, P2RY14, GPR171	770	10
																																										GOTERM_MF_DIRECT	GO:0004222~metalloendopeptidase activity	12	1.34078	0.0136571	MMP7, ADAMTSL5, MMP27, MEP1B, MMP1, ADAMTS1, MEP1A, ADAMTSL3, MMP28, ADAM11, ADAMTS8, ADAMTS20	770	99
																																										GOTERM_MF_DIRECT	GO:0140662~ATP-dependent protein folding chaperone	6	0.670391	0.0157459	HSPA8, HSP90AA1, HSPH1, HSPA4, HSPA4L, HSPA2	770	29
																																										GOTERM_MF_DIRECT	GO:0008331~high voltage-gated calcium channel activity	4	0.446927	0.0168748	CACNB2, CACNA1D, CACNA1C, CACNA1E	770	11
																																										GOTERM_MF_DIRECT	GO:0005245~voltage-gated calcium channel activity	5	0.558659	0.0180336	CACNB2, CACNA2D1, NCS1, CACNG1, CACNA1C	770	20
																																										GOTERM_MF_DIRECT	GO:0002020~protease binding	5	0.558659	0.0213825	ANXA2, KIT, OVAL, SPINK5, TIMP4	770	21
																																										GOTERM_MF_DIRECT	GO:0031072~heat shock protein binding	5	0.558659	0.0213825	HSPA8, HSP90AA1, BAG2, HSPA2, FKBP4	770	21
																																										GOTERM_MF_DIRECT	GO:0008528~G protein-coupled peptide receptor activity	6	0.670391	0.0235072	ADCYAP1R1, CYSLTR1, GALR1, SCTR, PTH2R, LGR6	770	32
																																										GOTERM_MF_DIRECT	GO:0046790~virion binding	3	0.335196	0.0243012	HSP90AA1, ANXA2, OVOA	770	5
																																										GOTERM_MF_DIRECT	GO:0051015~actin filament binding	18	2.01117	0.0257279	FHOD3, MYH7B, SVIL, TAGLN, TPM1, SHROOM3, TULP1, ESPN, ERMN, VIL1, CACNB2, SAMD14, MYO1A, CFL2, CORO6, MYH11, VILL, PDLIM4	770	195
																																										GOTERM_MF_DIRECT	GO:0005251~delayed rectifier potassium channel activity	5	0.558659	0.0291547	KCNG1, KCNE3, KCNB1, KCNC4, KCNA2	770	23
																																										GOTERM_MF_DIRECT	GO:0043531~ADP binding	4	0.446927	0.0331537	GCLC, MYL6, CHORDC1, MYH11	770	14
																																										GOTERM_MF_DIRECT	GO:0005504~fatty acid binding	5	0.558659	0.03359	FABP1, FABP2, RBP2, ALB, FFAR4	770	24
																																										GOTERM_MF_DIRECT	GO:0016812~hydrolase activity, acting on carbon-nitrogen (but not peptide) bonds, in cyclic amides	3	0.335196	0.0352085	DPYSL4, DPYSL2, DPYSL3	770	6
																																										GOTERM_MF_DIRECT	GO:0005160~transforming growth factor beta receptor binding	3	0.335196	0.0352085	TGFBR3, TGFB2, RASL11B	770	6
																																										GOTERM_MF_DIRECT	GO:0016810~hydrolase activity, acting on carbon-nitrogen (but not peptide) bonds	3	0.335196	0.0352085	DPYSL4, DPYSL2, DPYSL3	770	6
																																										GOTERM_MF_DIRECT	GO:0051219~phosphoprotein binding	4	0.446927	0.0472412	HSPA8, HSP90AA1, DPYSL4, CSRP1	770	16
																																										GOTERM_MF_DIRECT	GO:0071837~HMG box domain binding	3	0.335196	0.0476182	PRRX1, HOXA3, GATA3	770	7
																																										GOTERM_MF_DIRECT	GO:0004879~nuclear receptor activity	7	0.782123	0.0477925	HNF4G, AHR2, AHRR, NR1D2, PPARG, NR1D1, HNF4BETA	770	51
																																										GOTERM_MF_DIRECT	GO:0005516~calmodulin binding	11	1.22905	0.0571188	RYR2, REM1, PCP4, CALD1, MYO1A, MAP6D1, MYH11, CACNA1C, CAMK1G, SLC8A1, MYLK	770	109
																																										GOTERM_MF_DIRECT	GO:0008191~metalloendopeptidase inhibitor activity	3	0.335196	0.0613451	RARRES1, FETUB, TIMP4	770	8
																																										GOTERM_MF_DIRECT	GO:0005546~phosphatidylinositol-4,5-bisphosphate binding	5	0.558659	0.0749925	VIL1, SVIL, ANXA2, FRMPD4, VILL	770	31
																																										GOTERM_MF_DIRECT	GO:0004857~enzyme inhibitor activity	3	0.335196	0.0762192	APOV1, PPP1R12A, PPP1R12B	770	9
																																										GOTERM_MF_DIRECT	GO:0008381~mechanosensitive monoatomic ion channel activity	3	0.335196	0.0762192	TMC7, TMC5, TMC3	770	9
																																										GOTERM_MF_DIRECT	GO:0019838~growth factor binding	4	0.446927	0.0826158	FGFBP1, ACVR1C, SDC3, KIT	770	20
																																										GOTERM_MF_DIRECT	GO:0017154~semaphorin receptor activity	3	0.335196	0.0920843	NRP2, PLXNA2, PLXNA4	770	10
																																										GOTERM_MF_DIRECT	GO:0044548~S100 protein binding	3	0.335196	0.0920843	CALD1, S100A6, FGF1	770	10
																																										GOTERM_MF_DIRECT	GO:0015385~sodium:proton antiporter activity	3	0.335196	0.0920843	SLC9A2, SLC9A3, SLC9A4	770	10
																																										GOTERM_MF_DIRECT	GO:0005125~cytokine activity	12	1.34078	0.0931448	GREM1, TGFB2, WNT2B, WNT5B, WNT5A, IL12B, WNT7A, FAM150B, GDF6, BMP7, LITAF, BMP5	770	135
																																										GOTERM_MF_DIRECT	GO:0004896~cytokine receptor activity	6	0.670391	0.0956425	IL22RA1, IL12B, IL13RA2, CD44, CRLF1, CRLF2	770	47
																																										GOTERM_MF_DIRECT	GO:0051082~unfolded protein binding	8	0.893855	0.0994943	HSPB9, DNAJB1, HSPA8, HSP90AA1, DNAJA4, DNAJB4, HSPB1, HSPA2	770	76
																																										GOTERM_MF_DIRECT	GO:0045296~cadherin binding	8	0.893855	0.0994943	CDH20, CDHR1, PTPRO, PCDH11X, CDH23, FAT3, CDHR5, CDH17	770	76
																																										KEGG_PATHWAY	gga04820:Cytoskeleton in muscle cells	32	3.57542	2.54777e-06	MYOM1, LAMA2, LAMA1, SDC2, ELN, SYNPO2, ITGA2B, SDC3, LMOD1, FHL3, THBS2, ACTG2, SGCE, COMP, PDLIM3, SGCD, CSRP1, TNNI1, ITGB8, MYH11, MYOZ1, PDLIM4, PDLIM7, MYH7B, TPM1, DES, ACTC1, COL4A6, SSPN, COL4A5, MYL9, ITGA9	335	210
																																										KEGG_PATHWAY	gga04080:Neuroactive ligand-receptor interaction	39	4.35754	0.00022518	CHRM2, GABRB2, ADCYAP1R1, GRIK4, ADM, GPR83, GRIK1, TRH, C3, HTR6, CYSLTR1, P2RY4, CNR1, GALR2, ADORA3, P2RY2, GALR1, NPY, NPBWR2, P2RY1, BDKRB1, GHSR, GABRP, CHRNB4, NPY7R, NMB, P2RY14, TACR2, SCTR, PGR2/3, GCG, PTH2R, TACR1, GRIN2C, GIP, ADCYAP1, PRLHR2, MTNR1B, P2RX1	335	348
																																										KEGG_PATHWAY	gga04512:ECM-receptor interaction	15	1.67598	0.000394656	LAMB3, LAMA2, LAMA1, ITGA2B, LAMA3, LAMB4, LAMC2, THBS2, COMP, TNN, COL4A6, ITGB8, COL4A5, CD44, ITGA9	335	83
																																										KEGG_PATHWAY	gga04270:Vascular smooth muscle contraction	18	2.01117	0.000812654	PPP1R12A, ITPR1, IRAG1, ADM, CACNA1D, CACNA1C, ACTG2, MYLK, ACTA2, MYL6, PLCB4, CALD1, KCNMB1, KCNMA1, MYH11, PPP1R12B, MYL9, PRKG1	335	120
																																										KEGG_PATHWAY	gga04510:Focal adhesion	24	2.68156	0.00110266	SHC4, PPP1R12A, LAMB3, LAMA2, LAMA1, CAV1, ITGA2B, LAMA3, LAMB4, EMP1, LAMC2, THBS2, MYLK, MAPK10, COMP, TNN, PDGFC, COL4A6, ITGB8, COL4A5, PPP1R12B, MYL9, PAK5, ITGA9	335	191
																																										KEGG_PATHWAY	gga04010:MAPK signaling pathway	29	3.24022	0.0015063	HSPB1, CACNA1D, CACNA1C, FGF1, AREG, CACNA1E, CACNA1G, FGF7, PDGFC, RPS6KA1, MAP3K20, CACNG1, DUSP4, HSPA8, TGFB2, DUSP3, GADD45B, IL1R1, BDNF, CACNA2D1, DUSP6, MAPK13, EREG, MAPK8IP1, MAPK10, CACNB2, ARTN, FGF19, KIT	335	256
																																										KEGG_PATHWAY	gga04020:Calcium signaling pathway	27	3.01676	0.00155811	CHRM2, RYR2, ITPR1, CACNA1D, CACNA1C, FGF1, CACNA1E, SLC8A1, MYLK, CACNA1G, HTR6, FGF7, CYSLTR1, PLN, PDGFC, BDKRB1, NTRK3, TACR2, PGR2/3, ATP2B2, TACR1, GRIN2C, PLCB4, FGF19, P2RX1, PLCD1, CAMK1G	335	232
																																										KEGG_PATHWAY	gga04261:Adrenergic signaling in cardiomyocytes	18	2.01117	0.0018396	POPDC2, RYR2, POPDC3, CACNA2D1, TPM1, ATP2B2, CACNA1D, CACNA1C, SLC8A1, MAPK13, CACNB2, ACTC1, PLCB4, PLN, PPP1R1A, CACNG1, BVES, SCN4B	335	129
																																										KEGG_PATHWAY	gga04514:Cell adhesion molecules	16	1.78771	0.0149254	NLGN3, CADM3, NRXN1, SDC2, SDC3, CLDN1, CLDN10, MPZ, CLDN34, SLITRK6, ITGB8, CNTN2, ICOSLG, JAM2, ITGA9, JAM3	335	134
																																										KEGG_PATHWAY	gga04260:Cardiac muscle contraction	9	1.00559	0.0350166	CACNB2, RYR2, ACTC1, CACNA2D1, TPM1, CACNA1D, CACNG1, CACNA1C, SLC8A1	335	63
																																										KEGG_PATHWAY	gga04310:Wnt signaling pathway	16	1.78771	0.0451526	MMP7, WNT2B, WNT5B, SERPINF1, WNT5A, APCDD1L, PRICKLE2, WNT7A, APCDD1, DKK2, NKD1, MAPK10, SFRP2, PLCB4, WIF1, LGR6	335	154
																																										KEGG_PATHWAY	gga03320:PPAR signaling pathway	8	0.893855	0.0847408	FABP1, FABP2, MMP1, ADIPOQ, ACSL5, ACSBG1, PPARG, PLIN1	335	63
																																										KEGG_PATHWAY	gga00010:Glycolysis / Gluconeogenesis	7	0.782123	0.0857992	ACSS1A, LDHA, ADH1C, HKDC1, ALDOC, BPGM, PFKP	335	51
																																										KEGG_PATHWAY	gga00830:Retinol metabolism	6	0.670391	0.0916659	ALDH1A3, ADH1C, RDH10, AOX2, CYP3A5, CYP2C18	335	40
																																										KEGG_PATHWAY	gga04350:TGF-beta signaling pathway	11	1.22905	0.0973455	GREM1, TGFB2, ACVR1C, NOG, SMAD9, FMOD, GDF6, AMH, BMP7, NBL1, BMP5	335	104
[truncated: 44 more columns]

## Sheet: Sheet7
Table S7. Statistics on the number of GO/KEGG enrichments of 7 organizations.
Tissue	GO Term（BP, CC, MF）			KEGG Pathway				Tissue	Initial1				P＜0.052				P＜0.013
	Total1	P＜0.05	P＜0.01	Total2	P＜0.05	P＜0.01			BP	CC	MF	KEGG	BP	CC	MF	KEGG	BP	CC	MF	KEGG
Hypothalamus	67	50	21	2	2	1		Hypothalamus	33	13	21	2	22	11	17	2	6	5	10	1
Pituitary	43	27	14	3	2	1		Pituitary	25	7	11	3	16	4	7	2	7	2	5	1
Liver	66	45	21	4	2	0		Liver	30	15	21	4	17	11	17	2	9	4	8	0
Pancreas	220	160	76	15	11	8		Pancreas	119	50	51	15	83	39	38	11	35	26	15	8
Duodenum	28	11	7	2	2	0		Duodenum	15	4	9	2	6	3	2	2	3	3	1	0
Ileum	36	24	7	2	0	0		Ileum	15	7	14	2	8	5	11	0	1	1	5	0
Cecum	71	59	34	6	5	2		Cecum	45	11	15	6	38	11	10	5	20	7	7	2
Note: 1 Represents the total number of all enriched GO entries, including Biological Process (BP), Cellular Component (CC) and Molecular Function (MF). 2 represents the total number of all nriched KEGG pathways.								Note: 1 represents the number of enriched original GO entries and KEGG pathways.2 represents the P＜0.05 level, the number of significantly enriched GO entries and KEGG pathways.3 represents the number of highly significantly enriched GO entries and KEGG pathways at the P＜0.01 level.

## Sheet: Sheet8
Table S8. Summary of KEGG pathways in various tissues(P＜0.05).
Tissue	Category	Term	Pathway	Count	%	P Value	Genes	List Total	Pop Hits	Pop Total	Fold Enrichment	Bonferroni	Benjamini	FDR		KEGG Pathways （P＜0.05）	Hypothalamus	Pituitary	Liver	Pancreas	Duodenum	Ileum	Cecum
Hypothalamus	KEGG_PATHWAY	gga04080	Neuroactive ligand-receptor interaction	18	16.8224	3.87822e-11	AVPR1B, ADM, OXT, PRL, POMC, UTS2B, UCN3, NPVF, NPBWR2, GNRHR, UTS2, IAPP, AVP, CGA, HCRT, TSHB, DRD4	40	348	5514	7.13017	1.31859e-09	1.3186e-09	1.3186e-09		Neuroactive ligand-receptor interaction	√	√		√
Hypothalamus	KEGG_PATHWAY	gga04912	GnRH signaling pathway	4	3.73832	0.0203616	GNRHR, CGA, HBEGF	40	83	5514	6.64337	0.503136	0.346147	0.346147		GnRH signaling pathway	√
Pituitary	KEGG_PATHWAY	gga04080	Neuroactive ligand-receptor interaction	10	12.3457	4.64e-05	GRM3, GRM2, GABBR2, APELA, GABRA5, NMU, TACR3, GCG, AGT, GRIN1	30	348	5514	5.28161	0.001575	0.001576	0.001576		NOD-like receptor signaling pathway		√	√
Pituitary	KEGG_PATHWAY	gga04621	NOD-like receptor signaling pathway	4	4.93827	0.029344	CATH1, HSP90AA1, DEFB4A, CATH2	30	129	5514	5.69923	0.636735	0.498846	0.498846		Motor proteins			√
Liver	KEGG_PATHWAY	gga04621	NOD-like receptor signaling pathway	5	3.26797	0.043567	CATH1, HSP90AA1, DEFB4A, CATH2, CATH3	58	129	5514	3.68484	0.936821	1	1		ECM-receptor interaction				√
Liver	KEGG_PATHWAY	gga04814	Motor proteins	6	3.92157	0.043774	DNAH10, DCTN1, KIF2C, DNAH9, KIF23, KIF15	58	188	5514	3.03412	0.937663	1	1		Vascular smooth muscle contraction				√
Pancreas	KEGG_PATHWAY	gga04820	Cytoskeleton in muscle cells	32	3.57542	2.55e-06	MYOM1, LAMA2, LAMA1, SDC2, ELN, SYNPO2, ITGA2B, SDC3, LMOD1, FHL3, THBS2, ACTG2, SGCE, COMP, PDLIM3, SGCD, CSRP1, TNNI1, ITGB8, MYH11, MYOZ1, PDLIM4, PDLIM7, MYH7B, TPM1, DES, ACTC1, COL4A6, SSPN, COL4A5, MYL9, ITGA9	335	210	5514	2.50814	0.000344	0.000344	0.000329		Focal adhesion				√
Pancreas	KEGG_PATHWAY	gga04080	Neuroactive ligand-receptor interaction	39	4.35754	0.000225	CHRM2, GABRB2, ADCYAP1R1, GRIK4, ADM, GPR83, GRIK1, TRH, C3, HTR6, CYSLTR1, P2RY4, CNR1, GALR2, ADORA3, P2RY2, GALR1, NPY, NPBWR2, P2RY1, BDKRB1, GHSR, GABRP, CHRNB4, NPY7R, NMB, P2RY14, TACR2, SCTR, PGR2/3, GCG, PTH2R, TACR1, GRIN2C, GIP, ADCYAP1, PRLHR2, MTNR1B, P2RX1	335	348	5514	1.84462	0.029945	0.0152	0.014524		MAPK signaling pathway				√
Pancreas	KEGG_PATHWAY	gga04512	ECM-receptor interaction	15	1.67598	0.000395	LAMB3, LAMA2, LAMA1, ITGA2B, LAMA3, LAMB4, LAMC2, THBS2, COMP, TNN, COL4A6, ITGB8, COL4A5, CD44, ITGA9	335	83	5514	2.97465	0.051894	0.01776	0.01697		Calcium signaling pathway				√
Pancreas	KEGG_PATHWAY	gga04270	Vascular smooth muscle contraction	18	2.01117	0.000813	PPP1R12A, ITPR1, IRAG1, ADM, CACNA1D, CACNA1C, ACTG2, MYLK, ACTA2, MYL6, PLCB4, CALD1, KCNMB1, KCNMA1, MYH11, PPP1R12B, MYL9, PRKG1	335	120	5514	2.46895	0.103944	0.027427	0.026208		Adrenergic signaling in cardiomyocytes				√
Pancreas	KEGG_PATHWAY	gga04510	Focal adhesion	24	2.68156	0.001103	SHC4, PPP1R12A, LAMB3, LAMA2, LAMA1, CAV1, ITGA2B, LAMA3, LAMB4, EMP1, LAMC2, THBS2, MYLK, MAPK10, COMP, TNN, PDGFC, COL4A6, ITGB8, COL4A5, PPP1R12B, MYL9, PAK5, ITGA9	335	191	5514	2.06824	0.13838	0.029772	0.028449		Cell adhesion molecules				√
Pancreas	KEGG_PATHWAY	gga04010	MAPK signaling pathway	29	3.24022	0.001506	HSPB1, CACNA1D, CACNA1C, FGF1, AREG, CACNA1E, CACNA1G, FGF7, PDGFC, RPS6KA1, MAP3K20, CACNG1, DUSP4, HSPA8, TGFB2, DUSP3, GADD45B, IL1R1, BDNF, CACNA2D1, DUSP6, MAPK13, EREG, MAPK8IP1, MAPK10, CACNB2, ARTN, FGF19, KIT	335	256	5514	1.86458	0.184133	0.030049	0.028714		Cardiac muscle contraction				√
Pancreas	KEGG_PATHWAY	gga04020	Calcium signaling pathway	27	3.01676	0.001558	CHRM2, RYR2, ITPR1, CACNA1D, CACNA1C, FGF1, CACNA1E, SLC8A1, MYLK, CACNA1G, HTR6, FGF7, CYSLTR1, PLN, PDGFC, BDKRB1, NTRK3, TACR2, PGR2/3, ATP2B2, TACR1, GRIN2C, PLCB4, FGF19, P2RX1, PLCD1, CAMK1G	335	232	5514	1.91557	0.189829	0.030049	0.028714		Wnt signaling pathway				√
Pancreas	KEGG_PATHWAY	gga04261	Adrenergic signaling in cardiomyocytes	18	2.01117	0.00184	POPDC2, RYR2, POPDC3, CACNA2D1, TPM1, ATP2B2, CACNA1D, CACNA1C, SLC8A1, MAPK13, CACNB2, ACTC1, PLCB4, PLN, PPP1R1A, CACNG1, BVES, SCN4B	335	129	5514	2.2967	0.220089	0.031043	0.029664		Cytokine-cytokine receptor interaction					√
Pancreas	KEGG_PATHWAY	gga04514	Cell adhesion molecules	16	1.78771	0.014925	NLGN3, CADM3, NRXN1, SDC2, SDC3, CLDN1, CLDN10, MPZ, CLDN34, SLITRK6, ITGB8, CNTN2, ICOSLG, JAM2, ITGA9, JAM3	335	134	5514	1.96534	0.86868	0.223881	0.213931		Adipocytokine signaling pathway					√
Pancreas	KEGG_PATHWAY	gga04260	Cardiac muscle contraction	9	1.00559	0.035017	CACNB2, RYR2, ACTC1, CACNA2D1, TPM1, CACNA1D, CACNG1, CACNA1C, SLC8A1	335	63	5514	2.35139	0.991868	0.472724	0.451714		Glycine, serine and threonine metabolism							√
Pancreas	KEGG_PATHWAY	gga04310	Wnt signaling pathway	16	1.78771	0.045153	MMP7, WNT2B, WNT5B, SERPINF1, WNT5A, APCDD1L, PRICKLE2, WNT7A, APCDD1, DKK2, NKD1, MAPK10, SFRP2, PLCB4, WIF1, LGR6	335	154	5514	1.7101	0.998045	0.554146	0.529517		Carbon metabolism							√
Duodenum	KEGG_PATHWAY	gga04060	Cytokine-cytokine receptor interaction	5	8.77193	0.013648	IL22, CCL20, CCL4, IL17F, IL17A	27	201	5514	5.08016	0.438517	0.573226	0.573226		Biosynthesis of amino acids							√
Duodenum	KEGG_PATHWAY	gga04920	Adipocytokine signaling pathway	3	5.26316	0.037083	SOCS3, IRS2, ACSBG1	27	65	5514	9.42564	0.795477	0.778733	0.778733		Tyrosine metabolism							√
Ileum	KEGG_PATHWAY	gga01100	Metabolic pathways	25	16.3399	0.003105	PRPS2, AMY2A, ACSM5, ADCY8, LTC4S, AGPAT3, TDO2, AWAT1, SMYD1, PHGDH, HMGCS2, PCK1, HAO2, PSPH, HGD, ELOVL2, FMO3, FAH, CYP2W1, HAL, GATM, UROC1, PAH, AGXT, HPD	58	1372	5514	1.73231	0.212971	0.239119	0.239119		Metabolic pathways							√
Ileum	KEGG_PATHWAY	gga00260	Glycine, serine and threonine metabolism	4	2.61438	0.006839	GATM, PHGDH, AGXT, PSPH	58	38	5514	10.0073	0.410444	0.263288	0.263288		Cytoskeleton in muscle cells				√
Ileum	KEGG_PATHWAY	gga01200	Carbon metabolism	5	3.26797	0.018061	PRPS2, PHGDH, AGXT, HAO2, PSPH	58	98	5514	4.85046	0.754234	0.435647	0.435647
Ileum	KEGG_PATHWAY	gga01230	Biosynthesis of amino acids	4	2.61438	0.022631	PRPS2, PAH, PHGDH, PSPH	58	59	5514	6.44535	0.828403	0.435647	0.435647
Ileum	KEGG_PATHWAY	gga00350	Tyrosine metabolism	3	1.96078	0.042721	HGD, FAH, HPD	58	32	5514	8.91272	0.965328	0.657896	0.657896

## Sheet: Sheet9
Table S9. The GO and KEGG of module genes.
Liver-GO&KEGG														Duodenum-GO&KEGG														Cecum-GO&KEGG
Category	Term	Count	%	PValue	Genes	List Total	Pop Hits	Pop Total	Fold Enrichment	Bonferroni	Benjamini	FDR		Category	Term	Count	%	PValue	Genes	List Total	Pop Hits	Pop Total	Fold Enrichment	Bonferroni	Benjamini	FDR		Category	Term	Count	%	PValue	Genes	List Total	Pop Hits	Pop Total	Fold Enrichment	Bonferroni	Benjamini	FDR	module
GOTERM_BP_DIRECT	GO:0009113~purine nucleobase biosynthetic process	3	5.17241	7.99e-05	PPAT, SHMT1, GART	51	4	13534	199.029	0.011674	0.011742	0.011742		GOTERM_BP_DIRECT	GO:0045597~positive regulation of cell differentiation	2	9.52381	0.010593	SOCS3, CCN3	17	9	13534	176.915	0.564233	0.568721	0.568721		GOTERM_BP_DIRECT	GO:0006096~glycolytic process	3	15.7895	0.000356	ALDOC, GAPDH, HK2	17	24	13534	99.5147	0.017656	0.017811	0.017811	coral
GOTERM_BP_DIRECT	GO:0006189~'de novo' IMP biosynthetic process	3	5.17241	0.000199	PPAT, PAICS, GART	51	6	13534	132.686	0.028798	0.014609	0.014609		GOTERM_BP_DIRECT	GO:0042554~superoxide anion generation	2	9.52381	0.016432	NOXO1, NOX1	17	14	13534	113.731	0.725377	0.568721	0.568721		GOTERM_BP_DIRECT	GO:0006094~gluconeogenesis	2	10.5263	0.025708	ALDOC, GAPDH	17	22	13534	72.3743	0.72807	0.642699	0.642699	coral
GOTERM_BP_DIRECT	GO:0009450~gamma-aminobutyric acid catabolic process	2	3.44828	0.007375	ALDH5A1, ABAT	51	2	13534	265.373	0.663179	0.361396	0.361396		GOTERM_BP_DIRECT	GO:1990830~cellular response to leukemia inhibitory factor	2	9.52381	0.024553	SOCS3, SBNO2	17	21	13534	75.8207	0.856157	0.568721	0.568721		GOTERM_CC_DIRECT	GO:0005829~cytosol	5	26.3158	0.021536	AK1, ALDOC, ACP1, GAPDH, HK2	14	1348	15494	4.10502	0.366938	0.452246	0.452246	coral
GOTERM_BP_DIRECT	GO:0006559~L-phenylalanine catabolic process	2	3.44828	0.018339	HGD, FAH	51	5	13534	106.149	0.934179	0.673947	0.673947		GOTERM_BP_DIRECT	GO:0050728~negative regulation of inflammatory response	2	9.52381	0.029165	SOCS3, CCN3	17	25	13534	63.6894	0.900611	0.568721	0.568721		GOTERM_MF_DIRECT	GO:0004725~protein tyrosine phosphatase activity	2	10.5263	0.075422	PTPRQ, ACP1	18	66	14349	24.1566	0.968267	1	1	coral
GOTERM_BP_DIRECT	GO:0006164~purine nucleotide biosynthetic process	2	3.44828	0.032772	PPAT, GART	51	9	13534	58.9717	0.99254	0.963497	0.963497		GOTERM_BP_DIRECT	GO:0006952~defense response	2	9.52381	0.044014	IL8L1, NOX1	17	38	13534	41.9009	0.970131	0.586916	0.586916		KEGG_PATHWAY	gga00920:Sulfur metabolism	3	15.7895	0.00021	MPST, BPNT1, PAPSS2	15	9	5553	123.4	0.008381	0.006086	0.005325	coral
GOTERM_BP_DIRECT	GO:0051932~synaptic transmission, GABAergic	2	3.44828	0.046997	ALDH5A1, GABRA3	51	13	13534	40.8265	0.999155	1	1		GOTERM_BP_DIRECT	GO:0071222~cellular response to lipopolysaccharide	2	9.52381	0.045147	IL8L1, SBNO2	17	39	13534	40.8265	0.972771	0.586916	0.586916		KEGG_PATHWAY	gga01100:Metabolic pathways	11	57.8947	0.000304	MPST, AK1, CYCS, TALDO1, ENPP4, ALDOC, BPNT1, ACP1, GAPDH, PAPSS2, HK2	15	1373	5553	2.96591	0.0121	0.006086	0.005325	coral
GOTERM_BP_DIRECT	GO:0044772~mitotic cell cycle phase transition	2	3.44828	0.061017	CCND2, CCNG2	51	17	13534	31.2203	0.999904	1	1		KEGG_PATHWAY	gga04920:Adipocytokine signaling pathway	2	9.52381	0.079157	SOCS3, CPT1A	8	65	5553	21.3577	0.861818	1	1		KEGG_PATHWAY	gga01200:Carbon metabolism	4	21.0526	0.001685	TALDO1, ALDOC, GAPDH, HK2	15	98	5553	15.1102	0.065221	0.022463	0.019655	coral
GOTERM_BP_DIRECT	GO:0051289~protein homotetramerization	2	3.44828	0.0714	CTH, SHMT1	51	20	13534	26.5373	0.999981	1	1																KEGG_PATHWAY	gga00010:Glycolysis / Gluconeogenesis	3	15.7895	0.007014	ALDOC, GAPDH, HK2	15	51	5553	21.7765	0.245377	0.070137	0.06137	coral
GOTERM_BP_DIRECT	GO:0000079~regulation of cyclin-dependent protein serine/threonine kinase activity	2	3.44828	0.085068	CCND2, CCNG2	51	24	13534	22.1144	0.999998	1	1																KEGG_PATHWAY	gga01230:Biosynthesis of amino acids	3	15.7895	0.009304	TALDO1, ALDOC, GAPDH	15	59	5553	18.8237	0.311968	0.074436	0.065131	coral
GOTERM_CC_DIRECT	GO:0005739~mitochondrion	9	15.5172	0.000866	ALDH6A1, PNPT1, ALDH5A1, IVD, MCCC1, DBT, ABAT, MTO1, ETNPPL	49	660	15494	4.31187	0.039915	0.040716	0.040716																KEGG_PATHWAY	gga00730:Thiamine metabolism	2	10.5263	0.032318	AK1, ACP1	15	13	5553	56.9539	0.731279	0.215455	0.188523	coral
GOTERM_CC_DIRECT	GO:0045202~synapse	4	6.89655	0.042601	ALDH5A1, CADM1, GABRA3, KIF1A	49	251	15494	5.03911	0.870768	0.943216	0.943216																KEGG_PATHWAY	gga00230:Purine metabolism	3	15.7895	0.039463	AK1, ENPP4, PAPSS2	15	127	5553	8.74488	0.800216	0.225504	0.197316	coral
GOTERM_CC_DIRECT	GO:0000307~cyclin-dependent protein kinase holoenzyme complex	2	3.44828	0.060205	CCND2, CCNG2	49	20	15494	31.6204	0.94598	0.943216	0.943216																KEGG_PATHWAY	gga00030:Pentose phosphate pathway	2	10.5263	0.063664	TALDO1, ALDOC	15	26	5553	28.4769	0.928012	0.318322	0.278532	coral
GOTERM_MF_DIRECT	GO:0030170~pyridoxal phosphate binding	6	10.3448	6.81e-07	OAT, CTH, SHMT1, ABAT, GCAT, ETNPPL	55	45	14349	34.7854	8.03e-05	8.03e-05	8.03e-05																KEGG_PATHWAY	gga00051:Fructose and mannose metabolism	2	10.5263	0.082483	ALDOC, HK2	15	34	5553	21.7765	0.968043	0.366591	0.320767	coral
GOTERM_MF_DIRECT	GO:0008483~transaminase activity	3	5.17241	0.000748	OAT, ABAT, ETNPPL	55	11	14349	71.1521	0.084524	0.044139	0.044139																GOTERM_BP_DIRECT	GO:0006695~cholesterol biosynthetic process	3	14.2857	0.000282	INSIG1, HSD17B7, FDFT1	20	18	13534	112.783	0.032448	0.032981	0.032981	honeydew
GOTERM_MF_DIRECT	GO:0042802~identical protein binding	6	10.3448	0.003128	PNPT1, ALDH5A1, OAT, CTH, CASP2, ABAT	55	265	14349	5.90696	0.309025	0.123025	0.123025																GOTERM_BP_DIRECT	GO:0008203~cholesterol metabolic process	3	14.2857	0.000793	SQLE, INSIG1, CYP51A1	20	30	13534	67.67	0.088687	0.046416	0.046416	honeydew
GOTERM_MF_DIRECT	GO:0051539~4 iron, 4 sulfur cluster binding	3	5.17241	0.00851	PRIM2, PPAT, MOCS1	55	37	14349	21.1533	0.635215	0.251037	0.251037																GOTERM_BP_DIRECT	GO:0016126~sterol biosynthetic process	2	9.52381	0.011179	SQLE, MSMO1	20	8	13534	169.175	0.731603	0.435974	0.435974	honeydew
GOTERM_MF_DIRECT	GO:0050321~tau-protein kinase activity	2	3.44828	0.05144	BRSK1, SIK2	55	14	14349	37.2701	0.998034	1	1																GOTERM_CC_DIRECT	GO:0005789~endoplasmic reticulum membrane	8	38.0952	6.12e-07	SQLE, RDH11, INSIG1, CYP51A1, MSMO1, HSD17B7, SREBF2, FDFT1	19	479	15494	13.6196	1.28e-05	1.28e-05	1.28e-05	honeydew
GOTERM_MF_DIRECT	GO:0016538~cyclin-dependent protein serine/threonine kinase regulator activity	2	3.44828	0.096875	CCND2, CCNG2	55	27	14349	19.3253	0.999994	1	1																GOTERM_CC_DIRECT	GO:0005783~endoplasmic reticulum	4	19.0476	0.015849	SQLE, TMEM98, INSIG1, MSMO1	19	467	15494	6.98478	0.285023	0.166419	0.166419	honeydew
KEGG_PATHWAY	gga01100:Metabolic pathways	26	44.8276	9.66e-08	OAT, SHMT1, HAAO, ABAT, CYP7A1, DHTKD1, PPAT, DBT, NT5M, GSL, HGD, MCCC1, FAH, PAICS, GCAT, ETNPPL, ALDH6A1, ALDH5A1, UROC1, GSTA3, CTH, IVD, RDH5, MOCS1, GART, B4GALT4	39	1373	5553	2.69629	5.89e-06	5.89e-06	5.7e-06																KEGG_PATHWAY	gga00100:Steroid biosynthesis	6	28.5714	4.87e-11	SQLE, CYP51A1, MSMO1, DHCR24, HSD17B7, FDFT1	11	18	5553	168.273	5.35e-10	5.35e-10	5.35e-10	honeydew
KEGG_PATHWAY	gga00280:Valine, leucine and isoleucine degradation	5	8.62069	0.000208	ALDH6A1, IVD, MCCC1, DBT, ABAT	39	44	5553	16.1801	0.012613	0.006346	0.006138																KEGG_PATHWAY	gga01100:Metabolic pathways	8	38.0952	0.003247	SQLE, RDH11, CYP51A1, MSMO1, DHCR24, HSD17B7, AACS, FDFT1	11	1373	5553	2.9414	0.03514	0.017857	0.017857	honeydew
KEGG_PATHWAY	gga00250:Alanine, aspartate and glutamate metabolism	4	6.89655	0.001529	GSL, ALDH5A1, PPAT, ABAT	39	34	5553	16.7511	0.08909	0.03108	0.030061																GOTERM_BP_DIRECT	GO:0006099~tricarboxylic acid cycle	16	22.5352	2.5e-26	CS, MDH1, MDH2, ACO2, SDHB	68	36	13534	88.4575	3.52e-24	3.52e-24	3.42e-24	lightcyan1
KEGG_PATHWAY	gga00640:Propanoate metabolism	3	5.17241	0.017583	ALDH6A1, DBT, ABAT	39	30	5553	14.2385	0.661128	0.268147	0.259356																GOTERM_BP_DIRECT	GO:0006101~citrate metabolic process	13	18.3099	1.37e-25	CS, ACO2	68	16	13534	161.711	1.93e-23	9.65e-24	9.37e-24	lightcyan1
KEGG_PATHWAY	gga00670:One carbon pool by folate	3	5.17241	0.022292	CTH, SHMT1, GART	39	34	5553	12.5633	0.747206	0.271959	0.263042																GOTERM_BP_DIRECT	GO:0043161~proteasome-mediated ubiquitin-dependent protein catabolic process	15	21.1268	2.3e-16	USP14, PSMD14, PSMD8, PSMA5, PSMB7, PSMA6, PSMD6, PSMA3, PSMC5, PSMB5, PSMA4, PSMA1, PSMB2, PSMD4, PSMB3	68	113	13534	26.4198	3.13e-14	1.08e-14	1.05e-14	lightcyan1
KEGG_PATHWAY	gga00260:Glycine, serine and threonine metabolism	3	5.17241	0.027461	CTH, SHMT1, GCAT	39	38	5553	11.2409	0.817051	0.279186	0.270032																GOTERM_BP_DIRECT	GO:0005975~carbohydrate metabolic process	12	16.9014	5.97e-12	CS	68	111	13534	21.5167	8.41e-10	2.1e-10	2.04e-10	lightcyan1
KEGG_PATHWAY	gga00230:Purine metabolism	4	6.89655	0.05516	PPAT, NT5M, PAICS, GART	39	127	5553	4.48456	0.968605	0.466131	0.450848																GOTERM_BP_DIRECT	GO:0051603~proteolysis involved in protein catabolic process	8	11.2676	5.76e-11	PSMB7, PSMA6, PSMB4, PSMB5, PSMA1, PSMB2, PSMA2, PSMB1	68	28	13534	56.8655	8.12e-09	1.62e-09	1.58e-09	lightcyan1
KEGG_PATHWAY	gga01230:Biosynthesis of amino acids	3	5.17241	0.061132	GSL, CTH, SHMT1	39	59	5553	7.2399	0.978676	0.466131	0.450848																GOTERM_BP_DIRECT	GO:0006511~ubiquitin-dependent protein catabolic process	6	8.4507	0.000408	PSMA5, PSMA6, PSMA3, PSMA4, PSMA1, PSMA2	68	127	13534	9.40296	0.055879	0.009582	0.00931	lightcyan1
																												GOTERM_BP_DIRECT	GO:0006120~mitochondrial electron transport, NADH to ubiquinone	3	4.22535	0.004331	NDUFA8, NDUFB8, NDUFB6	68	20	13534	29.8544	0.457706	0.087232	0.084757	lightcyan1
																												GOTERM_BP_DIRECT	GO:0006094~gluconeogenesis	3	4.22535	0.005232	TPI1, MDH1, MDH2	68	22	13534	27.1404	0.522699	0.092209	0.089593	lightcyan1
																												GOTERM_BP_DIRECT	GO:0032981~mitochondrial respiratory chain complex I assembly	3	4.22535	0.008993	NDUFB8, NDUFB6, NDUFB4	68	29	13534	20.5892	0.720203	0.140884	0.136887	lightcyan1
																												GOTERM_BP_DIRECT	GO:0061136~regulation of proteasomal protein catabolic process	2	2.8169	0.03415	USP14, PSMD14	68	7	13534	56.8655	0.992549	0.437747	0.425329	lightcyan1
																												GOTERM_BP_DIRECT	GO:0042776~proton motive force-driven mitochondrial ATP synthesis	2	2.8169	0.03415	ATP5B, ATP5H	68	7	13534	56.8655	0.992549	0.437747	0.425329	lightcyan1
																												GOTERM_BP_DIRECT	GO:0006108~malate metabolic process	2	2.8169	0.038934	MDH1, MDH2	68	8	13534	49.7574	0.9963	0.457479	0.444501	lightcyan1
																												GOTERM_BP_DIRECT	GO:0034314~Arp2/3 complex-mediated actin nucleation	2	2.8169	0.057838	ARPC3, ARPC4	68	12	13534	33.1716	0.999775	0.627317	0.609521	lightcyan1
																												GOTERM_BP_DIRECT	GO:0015986~proton motive force-driven ATP synthesis	2	2.8169	0.067152	ATP5PB, ATP5H	68	14	13534	28.4328	0.999945	0.676312	0.657126	lightcyan1
																												GOTERM_BP_DIRECT	GO:0034976~response to endoplasmic reticulum stress	2	2.8169	0.099041	PDIA3, EIF2S1	68	21	13534	18.9552	1	0.930988	0.904577	lightcyan1
																												GOTERM_CC_DIRECT	GO:0005839~proteasome core complex	12	16.9014	3.23e-25	PSMA5, PSMB7, PSMA6, PSMA3, PSMB4, PSMB5, PSMA4, PSMA1, PSMB2, PSMA2, PSMB3, PSMB1	68	13	15494	210.326	2.23e-23	2.23e-23	1.97e-23	lightcyan1
																												GOTERM_CC_DIRECT	GO:0005759~mitochondrial matrix	14	19.7183	7.9e-16	CS, MDH2, ACO2	68	108	15494	29.5365	5.36e-14	2.73e-14	2.41e-14	lightcyan1
																												GOTERM_CC_DIRECT	GO:0005739~mitochondrion	22	30.9859	2.47e-13	CS, ATP5B, MTCH2, NDUFB8, MDH1, MDH2, NDUFB4, UQCRC1, UQCRC2, PARK7, ACO2	68	660	15494	7.5951	1.71e-11	5.69e-12	5.03e-12	lightcyan1
																												GOTERM_CC_DIRECT	GO:0019773~proteasome core complex, alpha-subunit complex	6	8.4507	1.61e-10	PSMA5, PSMA6, PSMA3, PSMA4, PSMA1, PSMA2	68	9	15494	151.902	1.11e-08	2.79e-09	2.46e-09	lightcyan1
																												GOTERM_CC_DIRECT	GO:0019774~proteasome core complex, beta-subunit complex	5	7.04225	1.59e-09	PSMB7, PSMB4, PSMB5, PSMB2, PSMB3	68	5	15494	227.853	1.1e-07	2.2e-08	1.94e-08	lightcyan1
																												GOTERM_CC_DIRECT	GO:0000502~proteasome complex	5	7.04225	3.18e-06	USP14, PSMC5, PSMD6, PSMD4, PSMD14	68	24	15494	47.4694	0.000219	3.66e-05	3.23e-05	lightcyan1
																												GOTERM_CC_DIRECT	GO:0005829~cytosol	16	22.5352	0.000521	YWHAE, TPI1, MDH1, OLA1, PARK7, EIF2S1, PSMD8, PSMB7, PSMA6, PSMB5, PSMA4, CAPZB, PSMB2, PSMD4, ARHGDIA, ACO2	68	1348	15494	2.70449	0.035345	0.005139	0.004543	lightcyan1
																												GOTERM_CC_DIRECT	GO:0005737~cytoplasm	25	35.2113	0.004603	YWHAE, ARF4, ACY1, OLA1, PARK7, PSMB7, PSMB4, PSMB5, CAPZB, PSMB2, ARHGDIA, PSMB1, MDH2, ARPC4, MIF, EIF2S1, PPP1CA, PSMA5, PSMA6, PSMA3, PSMC5, PSMA1, ARPC3, PPA1, BLMH	68	3311	15494	1.72042	0.272667	0.039705	0.035101	lightcyan1
																												GOTERM_CC_DIRECT	GO:0005838~proteasome regulatory particle	2	2.8169	0.012918	PSMD8, PSMD6	68	3	15494	151.902	0.592258	0.099035	0.087552	lightcyan1
																												GOTERM_CC_DIRECT	GO:0005783~endoplasmic reticulum	7	9.85915	0.015388	YWHAE, PDIA3, NDUFB8, DNAJB11, AGR2, KDELR2, PARK7	68	467	15494	3.41535	0.657007	0.106179	0.093869	lightcyan1
																												GOTERM_CC_DIRECT	GO:0030663~COPI-coated vesicle membrane	2	2.8169	0.017187	KDELR2, COPE	68	4	15494	113.927	0.697659	0.107808	0.095309	lightcyan1
																												GOTERM_CC_DIRECT	GO:0008541~proteasome regulatory particle, lid subcomplex	2	2.8169	0.034083	PSMD8, PSMD14	68	8	15494	56.9632	0.908618	0.195975	0.173253	lightcyan1
																												GOTERM_CC_DIRECT	GO:0005885~Arp2/3 protein complex	2	2.8169	0.038262	ARPC3, ARPC4	68	9	15494	50.634	0.932247	0.203081	0.179535	lightcyan1
																												GOTERM_CC_DIRECT	GO:0008540~proteasome regulatory particle, base subcomplex	2	2.8169	0.042423	PSMC5, PSMD4	68	10	15494	45.5706	0.949767	0.209084	0.184842	lightcyan1
																												GOTERM_MF_DIRECT	GO:0036440~citrate synthase activity	12	16.9014	8.64e-27	CS	55	12	14349	260.891	7.61e-25	3.8e-25	3.72e-25	lightcyan1
																												GOTERM_MF_DIRECT	GO:0004108~citrate (Si)-synthase activity	12	16.9014	8.64e-27	CS	55	12	14349	260.891	7.61e-25	3.8e-25	3.72e-25	lightcyan1
																												GOTERM_MF_DIRECT	GO:0051539~4 iron, 4 sulfur cluster binding	3	4.22535	0.00851	NDUFS1, ACO2, SDHB	55	37	14349	21.1533	0.528606	0.197971	0.193471	lightcyan1
																												GOTERM_MF_DIRECT	GO:0030060~L-malate dehydrogenase (NAD+) activity	2	2.8169	0.011248	MDH1, MDH2	55	3	14349	173.927	0.630447	0.197971	0.193471	lightcyan1
																												GOTERM_MF_DIRECT	GO:0004298~threonine-type endopeptidase activity	2	2.8169	0.011248	PSMB7, PSMB5	55	3	14349	173.927	0.630447	0.197971	0.193471	lightcyan1
																												GOTERM_MF_DIRECT	GO:0004175~endopeptidase activity	2	2.8169	0.022372	PSMB7, PSMB5	55	6	14349	86.9636	0.863459	0.328129	0.320672	lightcyan1
																												GOTERM_MF_DIRECT	GO:0046933~proton-transporting ATP synthase activity, rotational mechanism	2	2.8169	0.04064	ATP5B, ATP5H	55	11	14349	47.4347	0.974036	0.4327	0.422866	lightcyan1
																												GOTERM_MF_DIRECT	GO:0015078~proton transmembrane transporter activity	2	2.8169	0.044253	ATP5PB, ATP5H	55	12	14349	43.4818	0.981372	0.4327	0.422866	lightcyan1
																												GOTERM_MF_DIRECT	GO:0070628~proteasome binding	2	2.8169	0.044253	USP14, PSMD14	55	12	14349	43.4818	0.981372	0.4327	0.422866	lightcyan1
																												GOTERM_MF_DIRECT	GO:0031625~ubiquitin protein ligase binding	3	4.22535	0.055418	YWHAE, PSMA3, TPI1	55	101	14349	7.74923	0.993376	0.487674	0.476591	lightcyan1
																												GOTERM_MF_DIRECT	GO:0008233~peptidase activity	2	2.8169	0.06212	PSMB2, PARK7	55	17	14349	30.693	0.99646	0.496959	0.485664	lightcyan1
																												GOTERM_MF_DIRECT	GO:0042802~identical protein binding	4	5.6338	0.077724	YWHAE, PDIA3, MPC2, AGR2	55	265	14349	3.93798	0.999191	0.569978	0.557024	lightcyan1
																												KEGG_PATHWAY	gga03050:Proteasome	15	21.1268	7.95e-22	PSMD14, PSMA5, PSMB7, PSMA6, PSMB4, PSMD6, PSMA3, PSMC5, PSMA4, PSMA1, PSMB2, PSMD4, PSMA2, PSMB3, PSMB1	45	35	5553	52.8857	3.26e-20	3.26e-20	3.26e-20	lightcyan1
																												KEGG_PATHWAY	gga00190:Oxidative phosphorylation	12	16.9014	1.93e-10	ATP5B, NDUFA8, NDUFB8, NDUFB6, PPA1, ATP5PB, NDUFB4, UQCRC1, NDUFS1, ATP5H, UQCRC2, SDHB	45	101	5553	14.6614	7.93e-09	3.97e-09	3.97e-09	lightcyan1
																												KEGG_PATHWAY	gga00020:Citrate cycle (TCA cycle)	5	7.04225	5.27e-05	CS, MDH1, MDH2, ACO2, SDHB	45	27	5553	22.8518	0.002159	0.00072	0.00072	lightcyan1
																												KEGG_PATHWAY	gga01200:Carbon metabolism	6	8.4507	0.000973	CS, TPI1, MDH1, MDH2, ACO2, SDHB	45	98	5553	7.5551	0.039121	0.009972	0.009972	lightcyan1
																												KEGG_PATHWAY	gga00630:Glyoxylate and dicarboxylate metabolism	4	5.6338	0.001787	CS, MDH1, MDH2, ACO2	45	31	5553	15.9226	0.070721	0.014656	0.014656	lightcyan1
																												KEGG_PATHWAY	gga01230:Biosynthesis of amino acids	4	5.6338	0.011081	CS, TPI1, ACY1, ACO2	45	59	5553	8.3661	0.366741	0.075723	0.075723	lightcyan1
																												KEGG_PATHWAY	gga01210:2-Oxocarboxylic acid metabolism	3	4.22535	0.017678	CS, ACY1, ACO2	45	26	5553	14.2385	0.518703	0.103541	0.103541	lightcyan1
																												KEGG_PATHWAY	gga01100:Metabolic pathways	18	25.3521	0.028199	NDUFA8, NDUFB8, TPI1, NDUFB6, MDH1, ACY1, MDH2, ATP5PB, NDUFB4, ATP5H, MIF, SDHB, CS, ATP5B, UQCRC1, NDUFS1, UQCRC2, ACO2	45	1373	5553	1.61777	0.690497	0.144522	0.144522	lightcyan1
